# Supplementary material for: Bis[2-(morpholinometh­yl)phen­yl]phenyl­phosphane
Source: Acta Crystallogr Sect E Struct Rep Online. 2009 Nov 21;65(Pt 12):o3158–9. doi: 10.1107/S1600536809048946 (PMC2971958; doi:10.1107/S1600536809048946)
Supplement: Supplementary file 1 [file e-65-o3158-sup1.cif]

##############################################################################
###                                                                        ###
###        Electronic paper (Acta Crystallographica Section E)             ###
###                                                                        ###
##############################################################################
#                                                                            #
# This CIF contains the data in a paper accepted for publication in Acta     #
# Crystallographica Section E. It conforms to the requirements of Notes      #
# for Authors for Section E, and has been peer reviewed under the auspices   #
# of the IUCr Commission on Journals.                                        #
#                                                                            #
# Full details of the Crystallographic Information File format               #
# are given in the paper "The Crystallographic Information File (CIF):       #
# a New Standard Archive File for Crystallography" by S. R. Hall, F. H.      #
# Allen and I. D. Brown [Acta Cryst. (1991), A47, 655-685].                  #
#                                                                            #
# The current version of the core CIF dictionary is obtainable from          #
# ftp://ftp.iucr.org/pub/cif_core.dic. The current version number is 2.4.    #
#                                                                            #
# Software is freely available for graphical display of the structure(s) in  #
# this CIF.  For information consult the CIF home page http://www.iucr.org/  #
# cif/home.html                                                              #
#                                                                            #
# This file may be used for bona fide research purposes within the           #
# scientific community so long as proper attribution is given to the journal # 
# article from which it was obtained.                                        #
#                                                                            #
##############################################################################
                                             
data_I
_audit_creation_method     SHELXL-97
_chemical_name_systematic
;
Bis[2-(morpholinomethyl)phenyl]phenylphosphane
;
_chemical_name_common     ?
_chemical_formula_moiety     'C28 H33 N2 O2 P'
_chemical_formula_sum     'C28 H33 N2 O2 P'
_chemical_formula_iupac     'C28 H33 N2 O2 P'
_chemical_formula_weight     460.53
_chemical_melting_point     ?
_symmetry_cell_setting     'Monoclinic'
_symmetry_space_group_name_H-M     'P 21/c'
_symmetry_space_group_name_Hall     '-P 2ybc'
loop_
    _symmetry_equiv_pos_as_xyz
    'x, y, z'
    '-x, y+1/2, -z+1/2'
    '-x, -y, -z'
    'x, -y-1/2, z-1/2'
_cell_length_a     14.640(7)
_cell_length_b     11.656(5)
_cell_length_c     14.998(7)
_cell_angle_alpha     90.00
_cell_angle_beta     101.950(9)
_cell_angle_gamma     90.00
_cell_volume     2504(2)
_cell_formula_units_Z     4
_cell_measurement_reflns_used     2411
_cell_measurement_theta_min     2.23
_cell_measurement_theta_max     20.04
_cell_measurement_temperature     297(2)
_exptl_crystal_description     'block'
_exptl_crystal_colour     'colourless'
_exptl_crystal_size_max     0.30
_exptl_crystal_size_mid     0.26
_exptl_crystal_size_min     0.12
_exptl_crystal_density_diffrn     1.222
_exptl_crystal_density_meas     ?
_exptl_crystal_density_method     'not measured'
_exptl_crystal_F_000     984
_exptl_absorpt_coefficient_mu     0.137
_exptl_absorpt_correction_type     'multi-scan'
_exptl_absorpt_process_details     '(SADABS; Bruker, 2000)'
_exptl_absorpt_correction_T_min     0.9601
_exptl_absorpt_correction_T_max     0.9838
_exptl_special_details
;
;
_diffrn_ambient_temperature     297(2)
_diffrn_radiation_type     MoK\a
_diffrn_radiation_wavelength     0.71073
_diffrn_radiation_source     'fine-focus sealed tube'
_diffrn_radiation_monochromator     graphite
_diffrn_measurement_device_type
                            'Bruker SMART APEX CCD area-detector diffractometer'
_diffrn_measurement_method     'phi and omega scans'
_diffrn_detector_area_resol_mean     ?
_diffrn_reflns_number     17694
_diffrn_reflns_av_R_equivalents     0.0988
_diffrn_reflns_av_sigmaI/netI     0.0946
_diffrn_reflns_theta_min     2.23
_diffrn_reflns_theta_max     25.00
_diffrn_reflns_theta_full     25.00
_diffrn_measured_fraction_theta_max     0.999
_diffrn_measured_fraction_theta_full     0.999
_diffrn_reflns_limit_h_min     -17
_diffrn_reflns_limit_h_max     17
_diffrn_reflns_limit_k_min     -13
_diffrn_reflns_limit_k_max     13
_diffrn_reflns_limit_l_min     -17
_diffrn_reflns_limit_l_max     17
_diffrn_standards_number     ?
_diffrn_standards_interval_count     ?
_diffrn_standards_interval_time     ?
_diffrn_standards_decay_%     ?
_refine_special_details
;
Refinement of <i>F</i>^2^ against ALL reflections. The weighted <i>R</i>-factor
<i>wR</i> and goodness of fit <i>S</i> are based on <i>F</i>^2^, conventional
<i>R</i>-factors <i>R</i> are based on <i>F</i>, with <i>F</i> set to zero for
negative <i>F</i>^2^. The threshold expression of <i>F</i>^2^ >
\s(<i>F</i>^2^) is used only for calculating <i>R</i>-factors(gt) <i>etc</i>.
and is not relevant to the choice of reflections for refinement.
<i>R</i>-factors based on <i>F</i>^2^ are statistically about twice as large
as those based on <i>F</i>, and <i>R</i>- factors based on ALL data will be
even larger.
;
_reflns_number_total     4412
_reflns_number_gt     3184
_reflns_threshold_expression     I>2sigma(I)
_refine_ls_structure_factor_coef     Fsqd
_refine_ls_matrix_type     full
_refine_ls_R_factor_all     0.1567
_refine_ls_R_factor_gt     0.1120
_refine_ls_wR_factor_gt     0.1909
_refine_ls_wR_factor_ref     0.2071
_refine_ls_goodness_of_fit_ref     1.227
_refine_ls_restrained_S_all     1.227
_refine_ls_number_reflns     4412
_refine_ls_number_parameters     298
_refine_ls_number_restraints     0
_refine_ls_hydrogen_treatment     constr
_refine_ls_weighting_scheme     calc
_refine_ls_weighting_details
         'calc w=1/[\s^2^(Fo^2^)+(0.0459P)^2^+3.6780P] where P=(Fo^2^+2Fc^2^)/3'
_atom_sites_solution_hydrogens     geom
_atom_sites_solution_primary     direct
_atom_sites_solution_secondary     difmap
_refine_ls_shift/su_max     0.000
_refine_ls_shift/su_mean     0.000
_refine_diff_density_max     0.466
_refine_diff_density_min     -0.268
_refine_ls_extinction_method     none
_refine_ls_extinction_coef     ?
loop_
    _atom_type_symbol
    _atom_type_description
    _atom_type_scat_dispersion_real
    _atom_type_scat_dispersion_imag
    _atom_type_scat_source
    'C' 'C' 0.0033 0.0016
                         'International Tables Vol C Tables 4.2.6.8 and 6.1.1.4'
    'H' 'H' 0.0000 0.0000
                         'International Tables Vol C Tables 4.2.6.8 and 6.1.1.4'
    'N' 'N' 0.0061 0.0033
                         'International Tables Vol C Tables 4.2.6.8 and 6.1.1.4'
    'O' 'O' 0.0106 0.0060
                         'International Tables Vol C Tables 4.2.6.8 and 6.1.1.4'
    'P' 'P' 0.1023 0.0942
                         'International Tables Vol C Tables 4.2.6.8 and 6.1.1.4'
_computing_data_collection     'SMART (Bruker, 2000)'
_computing_cell_refinement     'SAINT-Plus (Bruker, 2001)'
_computing_data_reduction     'SAINT-Plus (Bruker, 2001)'
_computing_structure_solution     'SHELXS97 (Sheldrick, 2008)'
_computing_structure_refinement     'SHELXL97 (Sheldrick, 2008)'
_computing_molecular_graphics
             'DIAMOND 3 (Brandenburg & Putz, 2006) and ORTEP-3 (Farrugia, 1997)'
_computing_publication_material     'publCIF (Westrip, 2009)'
loop_
    _atom_site_type_symbol
    _atom_site_label
    _atom_site_fract_x
    _atom_site_fract_y
    _atom_site_fract_z
    _atom_site_U_iso_or_equiv
    _atom_site_adp_type
    _atom_site_calc_flag
    _atom_site_refinement_flags
    _atom_site_occupancy
    _atom_site_disorder_assembly
    _atom_site_disorder_group
    C C1 0.8291(3) 0.6869(4) 0.0252(3) 0.0286(11) Uani d . 1 . .
    C C2 0.8999(3) 0.6704(4) 0.1032(3) 0.0331(11) Uani d . 1 . .
    C C3 0.9912(4) 0.6862(4) 0.0965(4) 0.0433(14) Uani d . 1 . .
    H H3 1.0382 0.6763 0.1481 0.052 Uiso calc R 1 . .
    C C4 1.0150(4) 0.7158(5) 0.0161(4) 0.0469(14) Uani d . 1 . .
    H H4 1.0774 0.7250 0.0132 0.056 Uiso calc R 1 . .
    C C5 0.9466(4) 0.7320(5) -0.0602(4) 0.0475(15) Uani d . 1 . .
    H H5 0.9623 0.7521 -0.1152 0.057 Uiso calc R 1 . .
    C C6 0.8551(3) 0.7185(4) -0.0550(3) 0.0360(12) Uani d . 1 . .
    H H6 0.8090 0.7308 -0.1069 0.043 Uiso calc R 1 . .
    C C7 0.8755(3) 0.6394(4) 0.1929(3) 0.0358(12) Uani d . 1 . .
    H H7A 0.9324 0.6350 0.2392 0.043 Uiso calc R 1 . .
    H H7B 0.8370 0.6997 0.2103 0.043 Uiso calc R 1 . .
    C C8 0.7893(4) 0.5140(5) 0.2711(4) 0.0552(16) Uani d . 1 . .
    H H8A 0.7469 0.5761 0.2772 0.066 Uiso calc R 1 . .
    H H8B 0.8401 0.5149 0.3242 0.066 Uiso calc R 1 . .
    C C9 0.7389(5) 0.4023(5) 0.2665(5) 0.070(2) Uani d . 1 . .
    H H9A 0.7151 0.3923 0.3218 0.084 Uiso calc R 1 . .
    H H9B 0.6859 0.4038 0.2155 0.084 Uiso calc R 1 . .
    C C10 0.8860(4) 0.4335(4) 0.1789(4) 0.0460(14) Uani d . 1 . .
    H H10A 0.9397 0.4319 0.2291 0.055 Uiso calc R 1 . .
    H H10B 0.9084 0.4420 0.1227 0.055 Uiso calc R 1 . .
    C C11 0.8324(4) 0.3235(4) 0.1766(4) 0.0540(16) Uani d . 1 . .
    H H11A 0.7811 0.3238 0.1240 0.065 Uiso calc R 1 . .
    H H11B 0.8730 0.2597 0.1699 0.065 Uiso calc R 1 . .
    C C12 0.6424(3) 0.7480(4) -0.0629(3) 0.0355(12) Uani d . 1 . .
    C C13 0.6155(3) 0.8617(4) -0.0499(4) 0.0397(13) Uani d . 1 . .
    C C14 0.5645(4) 0.9221(5) -0.1217(4) 0.0568(16) Uani d . 1 . .
    H H14 0.5491 0.9979 -0.1125 0.068 Uiso calc R 1 . .
    C C15 0.5352(4) 0.8745(6) -0.2073(5) 0.070(2) Uani d . 1 . .
    H H15 0.4995 0.9165 -0.2547 0.085 Uiso calc R 1 . .
    C C16 0.5607(4) 0.7625(7) -0.2202(4) 0.072(2) Uani d . 1 . .
    H H16 0.5423 0.7280 -0.2770 0.086 Uiso calc R 1 . .
    C C17 0.6126(4) 0.7027(5) -0.1497(4) 0.0507(15) Uani d . 1 . .
    H H17 0.6291 0.6276 -0.1602 0.061 Uiso calc R 1 . .
    C C18 0.6392(4) 0.9177(5) 0.0427(4) 0.0457(14) Uani d . 1 . .
    H H18A 0.6131 0.9945 0.0379 0.055 Uiso calc R 1 . .
    H H18B 0.6094 0.8748 0.0842 0.055 Uiso calc R 1 . .
    C C19 0.7540(4) 0.9681(5) 0.1751(4) 0.0569(16) Uani d . 1 . .
    H H19A 0.7243 0.9175 0.2118 0.068 Uiso calc R 1 . .
    H H19B 0.7264 1.0437 0.1757 0.068 Uiso calc R 1 . .
    C C20 0.8568(4) 0.9748(6) 0.2152(4) 0.0660(18) Uani d . 1 . .
    H H20A 0.8661 1.0056 0.2765 0.079 Uiso calc R 1 . .
    H H20B 0.8833 0.8983 0.2190 0.079 Uiso calc R 1 . .
    C C21 0.7873(4) 0.9979(5) 0.0286(4) 0.0478(14) Uani d . 1 . .
    H H21A 0.7616 1.0749 0.0252 0.057 Uiso calc R 1 . .
    H H21B 0.7791 0.9682 -0.0330 0.057 Uiso calc R 1 . .
    C C22 0.8891(4) 1.0021(5) 0.0712(4) 0.0543(16) Uani d . 1 . .
    H H22A 0.9154 0.9256 0.0720 0.065 Uiso calc R 1 . .
    H H22B 0.9210 1.0509 0.0350 0.065 Uiso calc R 1 . .
    C C23 0.6850(3) 0.5187(4) -0.0066(3) 0.0347(12) Uani d . 1 . .
    C C24 0.7352(4) 0.4612(5) -0.0615(4) 0.0481(14) Uani d . 1 . .
    H H24 0.7852 0.4978 -0.0788 0.058 Uiso calc R 1 . .
    C C25 0.7123(4) 0.3509(5) -0.0911(4) 0.0590(17) Uani d . 1 . .
    H H25 0.7456 0.3143 -0.1293 0.071 Uiso calc R 1 . .
    C C26 0.6405(4) 0.2956(5) -0.0640(5) 0.0633(19) Uani d . 1 . .
    H H26 0.6251 0.2210 -0.0835 0.076 Uiso calc R 1 . .
    C C27 0.5907(4) 0.3504(5) -0.0075(5) 0.0669(19) Uani d . 1 . .
    H H27 0.5421 0.3125 0.0114 0.080 Uiso calc R 1 . .
    C C28 0.6129(4) 0.4608(5) 0.0209(4) 0.0481(14) Uani d . 1 . .
    H H28 0.5792 0.4971 0.0589 0.058 Uiso calc R 1 . .
    N N1 0.8259(3) 0.5307(3) 0.1898(3) 0.0336(10) Uani d . 1 . .
    N N2 0.7376(3) 0.9253(3) 0.0814(3) 0.0354(10) Uani d . 1 . .
    O O1 0.7968(3) 0.3077(3) 0.2563(3) 0.0681(13) Uani d . 1 . .
    O O2 0.9036(3) 1.0454(3) 0.1617(3) 0.0595(11) Uani d . 1 . .
    P P1 0.70675(9) 0.66657(11) 0.03556(9) 0.0311(3) Uani d . 1 . .
loop_
    _atom_site_aniso_label
    _atom_site_aniso_U_11
    _atom_site_aniso_U_22
    _atom_site_aniso_U_33
    _atom_site_aniso_U_12
    _atom_site_aniso_U_13
    _atom_site_aniso_U_23
    C1 0.028(2) 0.021(3) 0.037(3) 0.001(2) 0.008(2) 0.000(2)
    C2 0.040(3) 0.020(3) 0.037(3) -0.002(2) 0.002(2) 0.005(2)
    C3 0.045(3) 0.030(3) 0.051(4) 0.001(2) 0.000(3) 0.007(3)
    C4 0.028(3) 0.050(4) 0.064(4) 0.002(3) 0.014(3) 0.014(3)
    C5 0.044(3) 0.060(4) 0.044(3) 0.005(3) 0.021(3) 0.018(3)
    C6 0.039(3) 0.038(3) 0.032(3) 0.002(2) 0.007(2) 0.005(2)
    C7 0.048(3) 0.031(3) 0.025(3) -0.003(2) 0.001(2) -0.007(2)
    C8 0.083(4) 0.040(3) 0.051(4) 0.007(3) 0.032(3) 0.009(3)
    C9 0.099(5) 0.059(4) 0.068(5) 0.001(4) 0.054(4) 0.010(4)
    C10 0.055(4) 0.036(3) 0.046(3) 0.002(3) 0.007(3) 0.002(3)
    C11 0.076(4) 0.027(3) 0.062(4) 0.001(3) 0.022(3) 0.004(3)
    C12 0.026(3) 0.037(3) 0.043(3) 0.003(2) 0.007(2) -0.004(3)
    C13 0.023(3) 0.045(3) 0.050(3) -0.001(2) 0.007(2) -0.003(3)
    C14 0.049(4) 0.050(4) 0.068(4) 0.013(3) 0.004(3) 0.004(3)
    C15 0.050(4) 0.082(5) 0.071(5) 0.018(4) -0.005(3) 0.020(4)
    C16 0.060(4) 0.100(6) 0.047(4) 0.015(4) -0.008(3) -0.006(4)
    C17 0.047(3) 0.055(4) 0.044(4) 0.008(3) -0.005(3) -0.011(3)
    C18 0.042(3) 0.037(3) 0.062(4) 0.006(3) 0.019(3) -0.007(3)
    C19 0.066(4) 0.058(4) 0.053(4) -0.010(3) 0.025(3) -0.007(3)
    C20 0.077(5) 0.067(4) 0.053(4) -0.022(4) 0.012(4) -0.012(3)
    C21 0.052(4) 0.037(3) 0.056(4) -0.005(3) 0.013(3) 0.007(3)
    C22 0.057(4) 0.040(4) 0.068(4) -0.007(3) 0.020(3) -0.002(3)
    C23 0.031(3) 0.035(3) 0.035(3) 0.005(2) -0.001(2) 0.002(2)
    C24 0.049(3) 0.047(4) 0.049(4) -0.002(3) 0.010(3) -0.011(3)
    C25 0.056(4) 0.051(4) 0.068(4) 0.005(3) 0.009(3) -0.023(3)
    C26 0.049(4) 0.036(3) 0.094(5) -0.003(3) -0.009(4) -0.023(3)
    C27 0.043(4) 0.051(4) 0.107(6) -0.008(3) 0.015(4) 0.002(4)
    C28 0.041(3) 0.036(3) 0.066(4) 0.002(3) 0.007(3) 0.000(3)
    N1 0.047(3) 0.025(2) 0.030(2) 0.0021(19) 0.0089(19) 0.0011(18)
    N2 0.041(3) 0.035(2) 0.032(2) 0.002(2) 0.011(2) -0.0034(19)
    O1 0.107(4) 0.040(2) 0.066(3) 0.005(2) 0.040(3) 0.018(2)
    O2 0.059(3) 0.039(2) 0.075(3) -0.012(2) 0.003(2) -0.010(2)
    P1 0.0313(7) 0.0320(7) 0.0314(7) 0.0006(6) 0.0097(5) -0.0040(6)
_geom_special_details
;
All e.s.d.'s (except the e.s.d. in the dihedral angle between two l.s. planes)
are estimated using the full covariance matrix. The cell e.s.d.'s are taken
into account individually in the estimation of e.s.d.'s in distances, angles
and torsion angles; correlations between e.s.d.'s in cell parameters are only
used when they are defined by crystal symmetry. An approximate (isotropic)
treatment of cell e.s.d.'s is used for estimating e.s.d.'s involving l.s.
planes.
;
loop_
    _geom_bond_atom_site_label_1
    _geom_bond_atom_site_label_2
    _geom_bond_site_symmetry_2
    _geom_bond_distance
    _geom_bond_publ_flag
    C1 C6 . 1.385(6) ?
    C1 C2 . 1.407(6) ?
    C1 P1 . 1.845(5) ?
    C2 C3 . 1.374(7) ?
    C2 C7 . 1.505(6) ?
    C3 C4 . 1.367(7) ?
    C3 H3 . 0.9300 ?
    C4 C5 . 1.368(7) ?
    C4 H4 . 0.9300 ?
    C5 C6 . 1.366(7) ?
    C5 H5 . 0.9300 ?
    C6 H6 . 0.9300 ?
    C7 N1 . 1.456(6) ?
    C7 H7A . 0.9700 ?
    C7 H7B . 0.9700 ?
    C8 N1 . 1.444(6) ?
    C8 C9 . 1.491(8) ?
    C8 H8A . 0.9700 ?
    C8 H8B . 0.9700 ?
    C9 O1 . 1.418(7) ?
    C9 H9A . 0.9700 ?
    C9 H9B . 0.9700 ?
    C10 N1 . 1.465(6) ?
    C10 C11 . 1.499(7) ?
    C10 H10A . 0.9700 ?
    C10 H10B . 0.9700 ?
    C11 O1 . 1.413(6) ?
    C11 H11A . 0.9700 ?
    C11 H11B . 0.9700 ?
    C12 C17 . 1.390(7) ?
    C12 C13 . 1.407(7) ?
    C12 P1 . 1.842(5) ?
    C13 C14 . 1.371(7) ?
    C13 C18 . 1.510(7) ?
    C14 C15 . 1.383(8) ?
    C14 H14 . 0.9300 ?
    C15 C16 . 1.382(9) ?
    C15 H15 . 0.9300 ?
    C16 C17 . 1.360(8) ?
    C16 H16 . 0.9300 ?
    C17 H17 . 0.9300 ?
    C18 N2 . 1.439(6) ?
    C18 H18A . 0.9700 ?
    C18 H18B . 0.9700 ?
    C19 N2 . 1.463(6) ?
    C19 C20 . 1.502(8) ?
    C19 H19A . 0.9700 ?
    C19 H19B . 0.9700 ?
    C20 O2 . 1.420(7) ?
    C20 H20A . 0.9700 ?
    C20 H20B . 0.9700 ?
    C21 N2 . 1.454(6) ?
    C21 C22 . 1.496(7) ?
    C21 H21A . 0.9700 ?
    C21 H21B . 0.9700 ?
    C22 O2 . 1.423(6) ?
    C22 H22A . 0.9700 ?
    C22 H22B . 0.9700 ?
    C23 C24 . 1.385(7) ?
    C23 C28 . 1.385(7) ?
    C23 P1 . 1.841(5) ?
    C24 C25 . 1.379(7) ?
    C24 H24 . 0.9300 ?
    C25 C26 . 1.364(8) ?
    C25 H25 . 0.9300 ?
    C26 C27 . 1.384(8) ?
    C26 H26 . 0.9300 ?
    C27 C28 . 1.373(8) ?
    C27 H27 . 0.9300 ?
    C28 H28 . 0.9300 ?
loop_
    _geom_angle_atom_site_label_1
    _geom_angle_atom_site_label_2
    _geom_angle_atom_site_label_3
    _geom_angle_site_symmetry_1
    _geom_angle_site_symmetry_3
    _geom_angle
    _geom_angle_publ_flag
    C6 C1 C2 . . 118.1(4) ?
    C6 C1 P1 . . 123.6(4) ?
    C2 C1 P1 . . 118.2(4) ?
    C3 C2 C1 . . 118.7(4) ?
    C3 C2 C7 . . 120.9(4) ?
    C1 C2 C7 . . 120.4(4) ?
    C4 C3 C2 . . 121.9(5) ?
    C4 C3 H3 . . 119.1 ?
    C2 C3 H3 . . 119.1 ?
    C3 C4 C5 . . 119.8(5) ?
    C3 C4 H4 . . 120.1 ?
    C5 C4 H4 . . 120.1 ?
    C6 C5 C4 . . 119.5(5) ?
    C6 C5 H5 . . 120.2 ?
    C4 C5 H5 . . 120.2 ?
    C5 C6 C1 . . 122.0(5) ?
    C5 C6 H6 . . 119.0 ?
    C1 C6 H6 . . 119.0 ?
    N1 C7 C2 . . 113.0(4) ?
    N1 C7 H7A . . 109.0 ?
    C2 C7 H7A . . 109.0 ?
    N1 C7 H7B . . 109.0 ?
    C2 C7 H7B . . 109.0 ?
    H7A C7 H7B . . 107.8 ?
    N1 C8 C9 . . 110.2(5) ?
    N1 C8 H8A . . 109.6 ?
    C9 C8 H8A . . 109.6 ?
    N1 C8 H8B . . 109.6 ?
    C9 C8 H8B . . 109.6 ?
    H8A C8 H8B . . 108.1 ?
    O1 C9 C8 . . 112.5(5) ?
    O1 C9 H9A . . 109.1 ?
    C8 C9 H9A . . 109.1 ?
    O1 C9 H9B . . 109.1 ?
    C8 C9 H9B . . 109.1 ?
    H9A C9 H9B . . 107.8 ?
    N1 C10 C11 . . 109.9(4) ?
    N1 C10 H10A . . 109.7 ?
    C11 C10 H10A . . 109.7 ?
    N1 C10 H10B . . 109.7 ?
    C11 C10 H10B . . 109.7 ?
    H10A C10 H10B . . 108.2 ?
    O1 C11 C10 . . 112.1(5) ?
    O1 C11 H11A . . 109.2 ?
    C10 C11 H11A . . 109.2 ?
    O1 C11 H11B . . 109.2 ?
    C10 C11 H11B . . 109.2 ?
    H11A C11 H11B . . 107.9 ?
    C17 C12 C13 . . 116.4(5) ?
    C17 C12 P1 . . 124.4(4) ?
    C13 C12 P1 . . 119.1(4) ?
    C14 C13 C12 . . 119.9(5) ?
    C14 C13 C18 . . 119.0(5) ?
    C12 C13 C18 . . 121.1(5) ?
    C13 C14 C15 . . 122.5(6) ?
    C13 C14 H14 . . 118.8 ?
    C15 C14 H14 . . 118.8 ?
    C16 C15 C14 . . 117.9(6) ?
    C16 C15 H15 . . 121.0 ?
    C14 C15 H15 . . 121.0 ?
    C17 C16 C15 . . 119.9(6) ?
    C17 C16 H16 . . 120.0 ?
    C15 C16 H16 . . 120.0 ?
    C16 C17 C12 . . 123.4(6) ?
    C16 C17 H17 . . 118.3 ?
    C12 C17 H17 . . 118.3 ?
    N2 C18 C13 . . 114.7(4) ?
    N2 C18 H18A . . 108.6 ?
    C13 C18 H18A . . 108.6 ?
    N2 C18 H18B . . 108.6 ?
    C13 C18 H18B . . 108.6 ?
    H18A C18 H18B . . 107.6 ?
    N2 C19 C20 . . 110.8(5) ?
    N2 C19 H19A . . 109.5 ?
    C20 C19 H19A . . 109.5 ?
    N2 C19 H19B . . 109.5 ?
    C20 C19 H19B . . 109.5 ?
    H19A C19 H19B . . 108.1 ?
    O2 C20 C19 . . 111.3(5) ?
    O2 C20 H20A . . 109.4 ?
    C19 C20 H20A . . 109.4 ?
    O2 C20 H20B . . 109.4 ?
    C19 C20 H20B . . 109.4 ?
    H20A C20 H20B . . 108.0 ?
    N2 C21 C22 . . 110.7(5) ?
    N2 C21 H21A . . 109.5 ?
    C22 C21 H21A . . 109.5 ?
    N2 C21 H21B . . 109.5 ?
    C22 C21 H21B . . 109.5 ?
    H21A C21 H21B . . 108.1 ?
    O2 C22 C21 . . 110.9(5) ?
    O2 C22 H22A . . 109.5 ?
    C21 C22 H22A . . 109.5 ?
    O2 C22 H22B . . 109.5 ?
    C21 C22 H22B . . 109.5 ?
    H22A C22 H22B . . 108.0 ?
    C24 C23 C28 . . 118.2(5) ?
    C24 C23 P1 . . 125.6(4) ?
    C28 C23 P1 . . 116.3(4) ?
    C25 C24 C23 . . 121.3(5) ?
    C25 C24 H24 . . 119.4 ?
    C23 C24 H24 . . 119.4 ?
    C26 C25 C24 . . 119.7(6) ?
    C26 C25 H25 . . 120.1 ?
    C24 C25 H25 . . 120.1 ?
    C25 C26 C27 . . 120.0(6) ?
    C25 C26 H26 . . 120.0 ?
    C27 C26 H26 . . 120.0 ?
    C28 C27 C26 . . 120.1(6) ?
    C28 C27 H27 . . 119.9 ?
    C26 C27 H27 . . 119.9 ?
    C27 C28 C23 . . 120.7(6) ?
    C27 C28 H28 . . 119.6 ?
    C23 C28 H28 . . 119.6 ?
    C8 N1 C7 . . 111.1(4) ?
    C8 N1 C10 . . 109.1(4) ?
    C7 N1 C10 . . 111.7(4) ?
    C18 N2 C21 . . 112.8(4) ?
    C18 N2 C19 . . 111.1(4) ?
    C21 N2 C19 . . 108.9(4) ?
    C11 O1 C9 . . 108.9(4) ?
    C20 O2 C22 . . 109.9(4) ?
    C23 P1 C12 . . 100.6(2) ?
    C23 P1 C1 . . 101.2(2) ?
    C12 P1 C1 . . 102.2(2) ?
loop_
    _geom_torsion_atom_site_label_1
    _geom_torsion_atom_site_label_2
    _geom_torsion_atom_site_label_3
    _geom_torsion_atom_site_label_4
    _geom_torsion_site_symmetry_1
    _geom_torsion_site_symmetry_2
    _geom_torsion_site_symmetry_3
    _geom_torsion_site_symmetry_4
    _geom_torsion
    _geom_torsion_publ_flag
    C6 C1 C2 C3 . . . . -0.1(7) ?
    P1 C1 C2 C3 . . . . -179.5(4) ?
    C6 C1 C2 C7 . . . . 178.3(4) ?
    P1 C1 C2 C7 . . . . -1.2(6) ?
    C1 C2 C3 C4 . . . . -0.8(7) ?
    C7 C2 C3 C4 . . . . -179.2(5) ?
    C2 C3 C4 C5 . . . . 0.8(8) ?
    C3 C4 C5 C6 . . . . 0.1(8) ?
    C4 C5 C6 C1 . . . . -1.0(8) ?
    C2 C1 C6 C5 . . . . 1.0(7) ?
    P1 C1 C6 C5 . . . . -179.6(4) ?
    C3 C2 C7 N1 . . . . -120.4(5) ?
    C1 C2 C7 N1 . . . . 61.3(6) ?
    N1 C8 C9 O1 . . . . 58.5(7) ?
    N1 C10 C11 O1 . . . . -58.3(6) ?
    C17 C12 C13 C14 . . . . -1.4(7) ?
    P1 C12 C13 C14 . . . . -177.5(4) ?
    C17 C12 C13 C18 . . . . 176.6(5) ?
    P1 C12 C13 C18 . . . . 0.5(6) ?
    C12 C13 C14 C15 . . . . 2.1(9) ?
    C18 C13 C14 C15 . . . . -176.0(5) ?
    C13 C14 C15 C16 . . . . -1.5(10) ?
    C14 C15 C16 C17 . . . . 0.3(10) ?
    C15 C16 C17 C12 . . . . 0.3(10) ?
    C13 C12 C17 C16 . . . . 0.3(8) ?
    P1 C12 C17 C16 . . . . 176.2(5) ?
    C14 C13 C18 N2 . . . . -121.9(5) ?
    C12 C13 C18 N2 . . . . 60.1(6) ?
    N2 C19 C20 O2 . . . . 57.3(7) ?
    N2 C21 C22 O2 . . . . -59.1(6) ?
    C28 C23 C24 C25 . . . . 2.3(8) ?
    P1 C23 C24 C25 . . . . -178.8(4) ?
    C23 C24 C25 C26 . . . . -1.8(9) ?
    C24 C25 C26 C27 . . . . 0.3(9) ?
    C25 C26 C27 C28 . . . . 0.5(10) ?
    C26 C27 C28 C23 . . . . 0.1(9) ?
    C24 C23 C28 C27 . . . . -1.4(8) ?
    P1 C23 C28 C27 . . . . 179.5(4) ?
    C9 C8 N1 C7 . . . . -180.0(5) ?
    C9 C8 N1 C10 . . . . -56.4(6) ?
    C2 C7 N1 C8 . . . . -169.7(4) ?
    C2 C7 N1 C10 . . . . 68.2(5) ?
    C11 C10 N1 C8 . . . . 56.4(6) ?
    C11 C10 N1 C7 . . . . 179.7(4) ?
    C13 C18 N2 C21 . . . . 64.1(6) ?
    C13 C18 N2 C19 . . . . -173.4(5) ?
    C22 C21 N2 C18 . . . . -179.5(4) ?
    C22 C21 N2 C19 . . . . 56.6(6) ?
    C20 C19 N2 C18 . . . . 179.5(5) ?
    C20 C19 N2 C21 . . . . -55.6(6) ?
    C10 C11 O1 C9 . . . . 57.8(7) ?
    C8 C9 O1 C11 . . . . -57.9(7) ?
    C19 C20 O2 C22 . . . . -58.0(6) ?
    C21 C22 O2 C20 . . . . 58.9(6) ?
    C24 C23 P1 C12 . . . . 83.7(5) ?
    C28 C23 P1 C12 . . . . -97.4(4) ?
    C24 C23 P1 C1 . . . . -21.1(5) ?
    C28 C23 P1 C1 . . . . 157.8(4) ?
    C17 C12 P1 C23 . . . . -16.0(5) ?
    C13 C12 P1 C23 . . . . 159.8(4) ?
    C17 C12 P1 C1 . . . . 88.0(5) ?
    C13 C12 P1 C1 . . . . -96.2(4) ?
    C6 C1 P1 C23 . . . . 83.1(4) ?
    C2 C1 P1 C23 . . . . -97.4(4) ?
    C6 C1 P1 C12 . . . . -20.4(4) ?
    C2 C1 P1 C12 . . . . 159.0(4) ?
loop_
    _geom_hbond_atom_site_label_D
    _geom_hbond_atom_site_label_H
    _geom_hbond_atom_site_label_A
    _geom_hbond_site_symmetry_A
    _geom_hbond_distance_DH
    _geom_hbond_distance_HA
    _geom_hbond_distance_DA
    _geom_hbond_angle_DHA
    C25 H25 O1 4_565 0.93 2.46 3.370(8) 166
    C11 H11B O2 1_545 0.97 2.55 3.426(6) 151
data_global
_journal_date_recd_electronic     2009-11-11
_journal_date_accepted     2009-11-17
_journal_name_full     'Acta Crystallographica, Section E'
_journal_year     2009
_journal_volume     65
_journal_issue     12
_journal_page_first     o3158
_journal_page_last     o3159
_journal_paper_category     QO
_journal_coeditor_code     BQ2178
_publ_contact_author_name     'Richard A. Varga'
_publ_contact_author_address
;
Faculty of Chemistry and Chemical Engineering,
Babes-Bolyai University,
Arany Janos Str. no. 11
RO-400028, Cluj Napoca,
Romania.
;
_publ_contact_author_email     'richy@chem.ubbcluj.ro'
_publ_contact_author_fax     '0040-264-593833'
_publ_contact_author_phone     '0040-264-590818'
_publ_section_title
;
Bis[2-(morpholinomethyl)phenyl]phenylphosphane
;
loop_
    _publ_author_name
    _publ_author_footnote
    _publ_author_address
    'Covaci, Ancuta' .
;
Faculty of Chemistry and Chemical Engineering,
Babes-Bolyai University,
Arany Janos Str. no. 11
RO-400028, Cluj Napoca,
Romania
;
    'Varga, Richard A.' .
;
Faculty of Chemistry and Chemical Engineering,
Babes-Bolyai University,
Arany Janos Str. no. 11
RO-400028, Cluj Napoca,
Romania
;
    'Silvestru, Cristian' .
;
Faculty of Chemistry and Chemical Engineering,
Babes-Bolyai University,
Arany Janos Str. no. 11
RO-400028, Cluj Napoca,
Romania
;
