# Supplementary material for: Bis[2-(morpholinometh­yl)phen­yl]phenyl­phosphane
Source: Acta Crystallogr Sect E Struct Rep Online. 2009 Nov 21;65(Pt 12):o3158–9. doi: 10.1107/S1600536809048946 (PMC2971958; doi:10.1107/S1600536809048946)
Supplement: Supplementary file 2 [file e-65-o3158-Isup2.hkl]

# 
# h,k,l, Fc-squared, Fo-squared, sigma(Fo-squared) and status flag 
# 
data_I
_shelx_title ' 504r in P2(1)/c' 
_shelx_refln_list_code          4 
_shelx_F_calc_maximum      220.87 
_exptl_crystal_F_000       984.00 
_reflns_d_resolution_high  0.8410 
 
loop_ 
 _symmetry_equiv_pos_as_xyz 
 'x, y, z' 
 '-x, y+1/2, -z+1/2' 
 '-x, -y, -z' 
 'x, -y-1/2, z-1/2' 
 
_cell_length_a    14.6403 
_cell_length_b    11.6560 
_cell_length_c    14.9982 
_cell_angle_alpha  90.000 
_cell_angle_beta  101.950 
_cell_angle_gamma  90.000 
 
_shelx_F_squared_multiplier     1.000 
 
loop_ 
 _refln_index_h 
 _refln_index_k 
 _refln_index_l 
 _refln_F_squared_calc 
 _refln_F_squared_meas 
 _refln_F_squared_sigma 
 _refln_observed_status 
   2   0   0    21657.46    20106.99    595.53 o 
   3   0   0      122.17      120.17      9.21 o 
   4   0   0     4392.84     4381.18    138.40 o 
   5   0   0       29.74       72.49     10.83 o 
   6   0   0     1180.06     1185.12     47.89 o 
   7   0   0     2453.69     2265.24     82.55 o 
   8   0   0      944.32     1027.70     62.41 o 
   9   0   0      370.04      336.31     28.72 o 
  10   0   0      687.46      630.22     79.57 o 
  11   0   0     1377.91     1113.27     71.40 o 
  12   0   0      661.62      498.30     79.33 o 
  13   0   0       55.68       80.76     28.19 o 
  14   0   0       22.92       33.38     28.51 o 
  15   0   0      232.38      294.66     53.54 o 
  16   0   0        1.17       98.04     37.11 o 
  17   0   0       80.28      185.71     49.01 o 
   1   1   0     6980.32     7068.36    149.54 o 
   2   1   0      780.00      853.36     24.00 o 
   3   1   0     5986.89     5559.77    194.50 o 
   4   1   0      132.79      154.20      8.89 o 
   5   1   0      100.84      135.51      9.47 o 
   6   1   0     1678.75     1645.56     43.46 o 
   7   1   0      193.25      283.67     15.90 o 
   8   1   0      424.89      404.28     19.91 o 
   9   1   0       55.02       74.32     15.02 o 
  10   1   0      375.40      396.12     27.94 o 
  11   1   0       65.90       91.66     18.42 o 
  12   1   0       40.33       72.25     19.71 o 
  13   1   0      477.33      519.53     44.14 o 
  14   1   0      175.83      237.63     33.59 o 
  15   1   0       23.18      102.07     26.00 o 
  16   1   0      113.25      155.62     31.79 o 
   0   2   0      510.65      439.67     22.02 o 
   1   2   0      103.10      106.87     11.40 o 
   2   2   0    10276.55    10299.66    238.95 o 
   3   2   0     5281.00     5446.43    129.51 o 
   4   2   0       58.83       93.72     25.52 o 
   5   2   0     2059.18     2164.28     60.42 o 
   6   2   0     4288.19     4478.80    115.55 o 
   7   2   0      308.62      301.02     25.81 o 
   8   2   0      251.89      299.69     22.21 o 
   9   2   0      487.00      469.47     27.68 o 
  10   2   0       13.00       13.79     12.53 o 
  11   2   0       62.20       72.07     17.48 o 
  12   2   0      159.96      186.61     26.65 o 
  13   2   0       62.70       89.52     26.27 o 
  14   2   0      420.58      408.66     41.17 o 
  15   2   0       57.71       71.83     31.49 o 
  16   2   0       22.08       97.28     41.56 o 
   1   3   0       10.19       19.01      4.53 o 
   2   3   0      717.03      743.21     21.89 o 
   3   3   0     1896.97     1906.53     47.05 o 
   4   3   0     1384.66     1425.15     40.31 o 
   5   3   0       20.01       24.09      7.45 o 
   6   3   0      166.19      229.01     17.20 o 
   7   3   0      379.96      376.08     23.49 o 
   8   3   0       72.64       99.49     14.91 o 
   9   3   0      113.60       98.85     15.87 o 
  10   3   0        8.63       24.70     14.87 o 
  11   3   0        0.01       45.11     20.19 o 
  12   3   0       18.33       52.96     17.19 o 
  13   3   0        2.52       34.94     22.60 o 
  14   3   0       16.60       63.12     26.27 o 
  15   3   0        0.00       73.21     31.03 o 
  16   3   0       18.01       55.63     31.01 o 
   0   4   0     5384.40     5367.43    170.43 o 
   1   4   0     3685.74     3688.47     85.70 o 
   2   4   0       89.36       99.60      9.00 o 
   3   4   0      989.75      934.45     27.97 o 
   4   4   0      351.28      361.86     14.90 o 
   5   4   0     2006.51     1858.80     48.61 o 
   6   4   0      453.52      476.26     22.18 o 
   7   4   0     1234.49     1163.62     41.67 o 
   8   4   0       10.02       14.04     11.10 o 
   9   4   0      455.59      418.66     32.91 o 
  10   4   0      293.19      267.99     41.28 o 
  11   4   0       32.54       30.80     18.38 o 
  12   4   0      117.03       75.15     22.98 o 
  13   4   0        2.87       54.20     24.72 o 
  14   4   0        0.72       32.17     27.83 o 
  15   4   0        0.07       48.48     29.83 o 
  16   4   0       15.52       54.03     34.33 o 
   1   5   0       87.10      131.73     11.79 o 
   2   5   0      343.57      495.21     23.97 o 
   3   5   0      984.83     1079.26     32.69 o 
   4   5   0     3525.21     3389.71     88.31 o 
   5   5   0        1.32       23.32      8.05 o 
   6   5   0     1404.58     1277.99     43.47 o 
   7   5   0     1284.69     1309.24     46.24 o 
   8   5   0       24.37       34.89     15.88 o 
   9   5   0      160.18      132.91     24.32 o 
  10   5   0      101.79      108.58     25.84 o 
  11   5   0     2099.95     1633.87     70.86 o 
  12   5   0        0.20       16.16     21.80 o 
  13   5   0       11.16       62.96     29.00 o 
  14   5   0      137.45      103.50     32.21 o 
  15   5   0        1.32       56.46     31.74 o 
   0   6   0     5174.72     5419.91    179.58 o 
   1   6   0      624.59      626.91     27.02 o 
   2   6   0     3105.34     3025.33     75.87 o 
   3   6   0      383.00      437.33     21.09 o 
   4   6   0        6.30       32.95      8.92 o 
   5   6   0        3.22       11.83     11.00 o 
   6   6   0      476.32      462.91     33.00 o 
   7   6   0      599.09      590.12     35.85 o 
   8   6   0      531.74      489.14     40.82 o 
   9   6   0      200.11      223.10     42.65 o 
  10   6   0     2789.94     2200.33     96.95 o 
  11   6   0       41.49       17.34     21.78 o 
  12   6   0      124.00      113.72     26.47 o 
  13   6   0      312.33      352.32     39.70 o 
  14   6   0        1.80       64.57     27.40 o 
  15   6   0       57.46       81.01     33.44 o 
   1   7   0      137.51      170.92     16.28 o 
   2   7   0      177.51      291.72     19.42 o 
   3   7   0     2223.80     2164.03     69.09 o 
   4   7   0      191.12      200.11     21.63 o 
   5   7   0       10.70       31.85     18.69 o 
   6   7   0      776.69      679.77     40.47 o 
   7   7   0      292.82      276.18     55.74 o 
   8   7   0      643.20      619.12     45.91 o 
   9   7   0      425.43      338.81     37.13 o 
  10   7   0       11.61       22.09     21.53 o 
  11   7   0      119.01      133.07     30.09 o 
  12   7   0       44.54       67.78     28.66 o 
  13   7   0       35.86       42.80     26.47 o 
  14   7   0      108.22       72.55     32.12 o 
   0   8   0     1060.90     1006.29     74.09 o 
   1   8   0      335.97      383.68     31.89 o 
   2   8   0      215.66      270.90     29.30 o 
   3   8   0       14.47       22.00     14.56 o 
   4   8   0       21.98       77.02     16.51 o 
   5   8   0        8.35       57.31     21.62 o 
   6   8   0        3.20        0.00     25.58 o 
   7   8   0      285.49      341.98     37.23 o 
   8   8   0        6.92       40.12     20.88 o 
   9   8   0      123.74      109.92     37.03 o 
  10   8   0      124.03      122.85     28.39 o 
  11   8   0      313.10      358.57     52.39 o 
  12   8   0      107.04      112.57     31.34 o 
  13   8   0        0.05        0.00     29.13 o 
   1   9   0      326.04      344.11     29.26 o 
   2   9   0      310.83      340.02     30.90 o 
   3   9   0       34.82       67.22     18.91 o 
   4   9   0       81.26      160.73     33.39 o 
   5   9   0      222.65      280.29     35.45 o 
   6   9   0       71.89      151.87     28.72 o 
   7   9   0      226.77      276.57     37.15 o 
   8   9   0      217.10      152.99     30.15 o 
   9   9   0       34.00       18.33     24.21 o 
  10   9   0       55.35       76.42     30.24 o 
  11   9   0       21.86       56.92     27.08 o 
  12   9   0       30.69       14.69     29.95 o 
   0  10   0       40.09       71.89     40.48 o 
   1  10   0       49.45       73.65     24.75 o 
   2  10   0        5.68       30.20     23.82 o 
   3  10   0      146.35      138.90     29.95 o 
   4  10   0      102.52      204.58     32.53 o 
   5  10   0      736.65      687.73     52.54 o 
   6  10   0      299.00      351.52     41.88 o 
   7  10   0      131.18      162.50     31.62 o 
   8  10   0        0.37       24.10     26.93 o 
   9  10   0      120.33      109.67     39.22 o 
  10  10   0       43.31       42.78     32.85 o 
  11  10   0        0.10       58.83     44.29 o 
   1  11   0       79.12      101.83     30.92 o 
   2  11   0      468.10      438.08     49.03 o 
   3  11   0       35.39      101.61     36.15 o 
   4  11   0      533.89      583.20    103.16 o 
   5  11   0      115.29      165.67     41.18 o 
   6  11   0       12.94       45.12     27.62 o 
   7  11   0       27.15       52.77     29.84 o 
   8  11   0        2.21       25.29     29.52 o 
   9  11   0        5.02       58.07     34.97 o 
  10  11   0       40.36       28.76     31.43 o 
   0  12   0      239.64      320.13     63.00 o 
   1  12   0       11.50      142.92    109.00 o 
   2  12   0      236.27      291.71     48.74 o 
   3  12   0       67.33      142.25     43.64 o 
   4  12   0       70.79      131.16     42.13 o 
   5  12   0      280.70      283.95     57.30 o 
   6  12   0        3.09       73.62     52.63 o 
   7  12   0       46.46      148.62     50.63 o 
   8  12   0      119.22      119.24     44.26 o 
   1  13   0      365.70      421.56     72.60 o 
   2  13   0       21.73       63.71     40.82 o 
   3  13   0       12.62       62.29     42.17 o 
   4  13   0      214.10      298.51     53.45 o 
   5  13   0        0.52       76.54     43.15 o 
 -17   1   1       90.19      137.76     39.82 o 
 -16   1   1        7.97       61.38     22.70 o 
 -15   1   1        0.73       33.14     23.40 o 
 -14   1   1        5.33       38.93     21.13 o 
 -13   1   1      135.20      174.59     25.87 o 
 -12   1   1       15.41        0.28     15.19 o 
 -11   1   1      212.36      272.97     29.40 o 
 -10   1   1      510.53      510.50     27.50 o 
  -9   1   1      200.64      320.51     19.07 o 
  -8   1   1      497.96      515.34     39.50 o 
  -7   1   1       41.68       39.82     10.21 o 
  -6   1   1     1112.21     1192.00     33.65 o 
  -5   1   1      301.58      316.02     12.83 o 
  -4   1   1     3946.71     4053.37     90.70 o 
  -3   1   1     1971.18     2173.01     50.24 o 
  -2   1   1      985.07     1063.81     25.84 o 
  -1   1   1     1093.46     1092.42     25.70 o 
   0   1   1      862.04      863.02     34.05 o 
   1   1   1      436.67      452.30     21.21 o 
   2   1   1        2.44        9.62      2.77 o 
   3   1   1     3454.60     3469.77     77.95 o 
   4   1   1     4070.25     4265.70    104.41 o 
   5   1   1      323.22      346.77     25.74 o 
   6   1   1     1713.61     1832.82     47.94 o 
   7   1   1     7059.86     6904.32    169.42 o 
   8   1   1      469.10      528.39     29.60 o 
   9   1   1     1575.51     1432.18     69.87 o 
  10   1   1      503.06      535.11     30.10 o 
  11   1   1        2.43       31.09     15.93 o 
  12   1   1        0.45       45.08     19.06 o 
  13   1   1       36.40       55.60     21.25 o 
  14   1   1        0.08        8.54     29.35 o 
  15   1   1       50.47       81.13     49.40 o 
  16   1   1       19.27       77.84     27.68 o 
 -17   2   1        1.48       42.97     31.66 o 
 -16   2   1      251.12      295.96     44.41 o 
 -15   2   1        0.77        8.13     26.27 o 
 -14   2   1      186.14      232.27     35.52 o 
 -13   2   1       12.70       20.07     19.10 o 
 -12   2   1      164.72      176.47     25.50 o 
 -11   2   1      525.95      499.31     33.54 o 
 -10   2   1      161.34      214.45     22.44 o 
  -9   2   1      346.38      336.10     27.62 o 
  -8   2   1       39.51       67.03     12.67 o 
  -7   2   1     2578.03     2630.65     74.18 o 
  -6   2   1     1554.04     1506.01     46.41 o 
  -5   2   1     2284.48     2380.05     65.11 o 
  -4   2   1     1485.65     1547.33     38.75 o 
  -3   2   1     1246.07     1302.25     32.79 o 
  -2   2   1    25336.85    26435.90    611.43 o 
  -1   2   1     1141.15      993.52     25.27 o 
   0   2   1      365.54      386.49     31.54 o 
   1   2   1       86.08      113.30      7.86 o 
   2   2   1      455.58      464.74     15.99 o 
   3   2   1      984.88     1020.34     27.30 o 
   4   2   1     1819.17     1895.36     51.07 o 
   5   2   1       98.96      110.11     11.94 o 
   6   2   1     2009.25     2072.05     60.61 o 
   7   2   1      256.69      339.81     23.17 o 
   8   2   1      234.21      275.11     23.94 o 
   9   2   1     1583.48     1499.26     52.06 o 
  10   2   1       59.24       47.86     14.84 o 
  11   2   1       31.26       44.70     15.76 o 
  12   2   1        0.19        3.62     16.07 o 
  13   2   1       85.97      100.50     23.96 o 
  14   2   1       73.31       83.69     24.33 o 
  15   2   1       88.96      128.70     55.53 o 
  16   2   1      117.41      142.91     36.83 o 
 -16   3   1      162.55      164.28     38.45 o 
 -15   3   1      248.20      312.68     44.03 o 
 -14   3   1      342.82      255.29     40.78 o 
 -13   3   1       12.60       42.71     23.04 o 
 -12   3   1      212.97      232.20     29.33 o 
 -11   3   1       30.25       56.45     17.66 o 
 -10   3   1      582.80      566.96     30.66 o 
  -9   3   1       24.60       57.67     13.12 o 
  -8   3   1       24.45       57.47     13.21 o 
  -7   3   1     2557.59     2339.97     68.30 o 
  -6   3   1     1362.21     1396.29     44.19 o 
  -5   3   1     1069.36      964.66     32.58 o 
  -4   3   1       26.15       38.04      5.91 o 
  -3   3   1       84.70      110.57     10.78 o 
  -2   3   1     8308.93     8052.66    193.59 o 
  -1   3   1       23.81       25.26      4.78 o 
   0   3   1    32244.25    29235.42    702.92 o 
   1   3   1    17449.11    17394.45    369.22 o 
   2   3   1     1123.53     1211.80     35.17 o 
   3   3   1       15.88       17.40      5.66 o 
   4   3   1       99.73      124.41      9.44 o 
   5   3   1      176.88      223.15     17.24 o 
   6   3   1     1234.22     1135.87     39.12 o 
   7   3   1      592.49      630.45     39.15 o 
   8   3   1      173.39      212.46     20.75 o 
   9   3   1       10.36       17.44     12.45 o 
  10   3   1      871.95      785.07     35.89 o 
  11   3   1      289.84      288.73     27.88 o 
  12   3   1       51.13       62.24     20.95 o 
  13   3   1        6.42        1.91     22.77 o 
  14   3   1      497.47      464.77     53.47 o 
  15   3   1      173.37      181.65     37.61 o 
  16   3   1      160.00      214.51     42.53 o 
 -16   4   1       31.78       79.12     63.42 o 
 -15   4   1        0.11       69.23     31.06 o 
 -14   4   1       59.95      131.10     30.38 o 
 -13   4   1      238.24      269.93     34.21 o 
 -12   4   1        0.06        6.02     20.88 o 
 -11   4   1       53.41       84.55     23.04 o 
 -10   4   1      451.31      462.35     36.66 o 
  -9   4   1       40.02       72.62     15.91 o 
  -8   4   1     3244.55     2888.34     83.59 o 
  -7   4   1      107.00      115.79     14.10 o 
  -6   4   1     1556.45     1423.58     45.35 o 
  -5   4   1     1234.66     1301.96     36.16 o 
  -4   4   1      561.37      502.36     21.85 o 
  -3   4   1     1383.64     1392.65     43.40 o 
  -2   4   1        1.31        5.44      9.62 o 
  -1   4   1     7323.55     7496.72    165.21 o 
   0   4   1       20.80       49.45      7.16 o 
   1   4   1     4957.69     4854.48    120.37 o 
   2   4   1       41.15       54.37      8.06 o 
   3   4   1     4214.64     4498.84    103.74 o 
   4   4   1        0.40       20.98      8.45 o 
   5   4   1     2473.48     2397.34     67.60 o 
   6   4   1      288.87      313.03     28.50 o 
   7   4   1     1072.99     1026.80     39.16 o 
   8   4   1        2.45       14.59     14.43 o 
   9   4   1       37.84       66.08     14.34 o 
  10   4   1      207.11      247.96     25.16 o 
  11   4   1       71.67       99.51     36.96 o 
  12   4   1       58.72      139.30     25.19 o 
  13   4   1       86.84       50.16     26.96 o 
  14   4   1        1.86       27.50     39.20 o 
  15   4   1        0.20       22.86     26.08 o 
  16   4   1       54.72      106.17     37.44 o 
 -16   5   1       53.83       55.86     34.15 o 
 -15   5   1      144.24      164.55     40.69 o 
 -14   5   1        1.14       59.22     28.23 o 
 -13   5   1       76.09      142.10     28.35 o 
 -12   5   1       28.29       77.80     24.16 o 
 -11   5   1      215.85      286.15     37.42 o 
 -10   5   1        3.20        8.01     17.16 o 
  -9   5   1       22.26       31.27     16.61 o 
  -8   5   1        5.34       26.74     14.43 o 
  -7   5   1       10.08       51.36     17.42 o 
  -6   5   1        4.67       14.92     10.80 o 
  -5   5   1      280.28      314.32     21.35 o 
  -4   5   1      529.05      602.92     29.16 o 
  -3   5   1     6656.80     6358.81    161.11 o 
  -2   5   1      902.66     1083.14     32.08 o 
  -1   5   1      242.15      308.70     19.01 o 
   0   5   1    13127.51    13511.52    292.73 o 
   1   5   1       27.43       39.04      8.56 o 
   2   5   1      110.47      104.87     11.49 o 
   3   5   1      255.58      342.08     19.08 o 
   4   5   1      707.18      687.29     27.99 o 
   5   5   1        4.54       25.45      8.26 o 
   6   5   1     2144.12     1890.69     59.13 o 
   7   5   1     2211.98     1678.46     65.48 o 
   8   5   1        7.29        2.59     16.52 o 
   9   5   1     1698.98     1344.86     59.28 o 
  10   5   1       14.09       32.84     18.88 o 
  11   5   1      315.81      328.98     41.90 o 
  12   5   1       48.26       26.68     30.72 o 
  13   5   1      182.46      218.18     33.46 o 
  14   5   1       19.77      121.69     44.69 o 
  15   5   1        5.85       81.64     65.63 o 
 -15   6   1      104.01      154.69     35.64 o 
 -14   6   1       43.37       52.05     28.22 o 
 -13   6   1       12.59        5.62     23.69 o 
 -12   6   1        3.37       30.86     35.86 o 
 -11   6   1      201.67      179.88     36.36 o 
 -10   6   1        0.92       14.37     21.15 o 
  -9   6   1      226.66      192.85     32.09 o 
  -8   6   1       10.59       19.76     16.32 o 
  -7   6   1      154.28      214.54     26.75 o 
  -6   6   1       13.46       35.84     14.79 o 
  -5   6   1      193.66      232.32     19.54 o 
  -4   6   1        0.70       17.29     10.60 o 
  -3   6   1     1189.52     1031.92     39.37 o 
  -2   6   1      301.74      264.12     19.72 o 
  -1   6   1      245.02      322.04     17.72 o 
   0   6   1      265.95      299.48     18.01 o 
   1   6   1        1.74       13.65      8.19 o 
   2   6   1      119.38      147.91     14.38 o 
   3   6   1       39.18       75.83     13.14 o 
   4   6   1      127.19      185.03     23.09 o 
   5   6   1      213.70      321.10     32.78 o 
   6   6   1       62.66      101.55     20.41 o 
   7   6   1      161.19      177.53     25.78 o 
   8   6   1      354.39      330.00     35.16 o 
   9   6   1      299.91      269.14     32.73 o 
  10   6   1       83.29       92.74     26.71 o 
  11   6   1      127.86      128.09     27.41 o 
  12   6   1      691.33      572.12     54.85 o 
  13   6   1       54.00       65.12     54.51 o 
  14   6   1        3.76       22.88     29.13 o 
  15   6   1       13.26       47.60     33.96 o 
 -14   7   1       19.04       36.86     31.03 o 
 -13   7   1       47.20       90.91     31.27 o 
 -12   7   1       41.02       93.38     35.17 o 
 -11   7   1       18.24       47.36     23.43 o 
 -10   7   1      216.40      237.14     32.88 o 
  -9   7   1      162.38      144.92     26.89 o 
  -8   7   1      352.55      344.30     36.06 o 
  -7   7   1      577.23      532.29     43.24 o 
  -6   7   1      406.68      415.77     37.65 o 
  -5   7   1      729.19      645.92     31.98 o 
  -4   7   1      115.51      123.02     24.27 o 
  -3   7   1      147.38      166.40     25.69 o 
  -2   7   1      540.06      629.66     25.53 o 
  -1   7   1     1435.52     1373.79     42.79 o 
   0   7   1        3.17        8.92      9.69 o 
   1   7   1      450.38      465.84     24.74 o 
   2   7   1      794.08      720.86     28.51 o 
   3   7   1      539.89      570.34     36.54 o 
   4   7   1      497.14      443.20     31.02 o 
   5   7   1     1469.53     1351.13     67.77 o 
   6   7   1      127.47      147.01     24.20 o 
   7   7   1      286.62      312.54     33.95 o 
   8   7   1      454.87      460.44     41.23 o 
   9   7   1       14.53       13.99     20.40 o 
  10   7   1        9.14       43.83     22.97 o 
  11   7   1       47.67       47.72     24.80 o 
  12   7   1        7.20       44.12     24.83 o 
  13   7   1       50.19       88.83     30.82 o 
  14   7   1        8.33       65.40     31.21 o 
 -14   8   1       94.01      163.77     40.45 o 
 -13   8   1       41.38      105.68     32.54 o 
 -12   8   1      102.33       87.38     29.53 o 
 -11   8   1      317.35      246.09     35.98 o 
 -10   8   1      200.01      203.79     33.31 o 
  -9   8   1      413.09      400.17     53.69 o 
  -8   8   1       31.83       90.32     25.66 o 
  -7   8   1      248.00      282.30     44.12 o 
  -6   8   1      890.87      722.56     47.07 o 
  -5   8   1      163.61      200.48     32.80 o 
  -4   8   1      781.42      720.08     36.54 o 
  -3   8   1       99.00       79.03     17.39 o 
  -2   8   1      411.03      389.24     31.17 o 
  -1   8   1      851.35      772.58     51.37 o 
   0   8   1     1547.06     1370.54     45.13 o 
   1   8   1        0.18       51.61     12.83 o 
   2   8   1      190.92      295.29     41.63 o 
   3   8   1       57.24       69.20     17.88 o 
   4   8   1     1193.03      929.70     55.15 o 
   5   8   1      143.91      201.22     28.47 o 
   6   8   1      350.23      343.76     37.88 o 
   7   8   1      302.48      215.74     30.20 o 
   8   8   1       79.09      130.10     26.50 o 
   9   8   1       11.76        0.00     21.07 o 
  10   8   1       94.62       89.41     37.71 o 
  11   8   1       12.48       30.00     24.80 o 
  12   8   1      348.16      295.39     39.91 o 
  13   8   1        5.91       23.96     29.55 o 
 -13   9   1        8.47       95.89     35.55 o 
 -12   9   1      158.97      171.74     35.21 o 
 -11   9   1        3.15       43.72     33.19 o 
 -10   9   1      661.49      646.51     59.17 o 
  -9   9   1       41.02       52.04     25.63 o 
  -8   9   1      216.50      212.10     51.36 o 
  -7   9   1      148.47      177.09     29.73 o 
  -6   9   1       33.16      113.87     25.81 o 
  -5   9   1        0.06       47.71     20.83 o 
  -4   9   1       20.87       52.04     16.00 o 
  -3   9   1       70.88      101.33     19.92 o 
  -2   9   1     1095.44     1066.55     60.75 o 
  -1   9   1      185.04      259.39     31.21 o 
   0   9   1      857.90      823.87     63.01 o 
   1   9   1        3.52       14.48     19.34 o 
   2   9   1      183.68      206.04     26.26 o 
   3   9   1      125.55      164.12     23.36 o 
   4   9   1       41.20       96.35     23.64 o 
   5   9   1      925.04      840.06     51.33 o 
   6   9   1       58.69       73.92     24.26 o 
   7   9   1      357.30      353.31     40.37 o 
   8   9   1        0.37       48.62     25.41 o 
   9   9   1      102.12       85.61     26.79 o 
  10   9   1      496.17      491.48     63.84 o 
  11   9   1       94.84      174.80     47.52 o 
  12   9   1      153.07      125.44     56.09 o 
 -11  10   1      153.88      126.86     34.15 o 
 -10  10   1       38.74      139.72     33.18 o 
  -9  10   1       59.74       73.90     27.85 o 
  -8  10   1      154.05      155.01     31.26 o 
  -7  10   1       16.15       37.19     26.01 o 
  -6  10   1       80.67      108.95     28.69 o 
  -5  10   1        2.72       68.35     26.34 o 
  -4  10   1      135.75      153.78     37.33 o 
  -3  10   1       41.84       82.40     22.44 o 
  -2  10   1        0.32       31.00     21.80 o 
  -1  10   1       16.06       31.44     24.49 o 
   0  10   1      168.11      201.56     47.52 o 
   1  10   1      159.34      218.01     34.71 o 
   2  10   1      272.42      262.12     36.13 o 
   3  10   1      613.80      605.63     84.41 o 
   4  10   1       23.74       71.80     27.22 o 
   5  10   1      153.07      216.15     32.94 o 
   6  10   1        0.60       46.39     25.58 o 
   7  10   1       37.99       76.01     34.90 o 
   8  10   1       53.72       74.43     35.59 o 
   9  10   1      102.49       75.29     31.52 o 
  10  10   1       51.11       81.13     43.47 o 
  11  10   1      452.17      420.10     63.52 o 
 -10  11   1      110.65      189.00     36.98 o 
  -9  11   1        1.04       37.63     28.72 o 
  -8  11   1       66.12      125.31     33.48 o 
  -7  11   1       17.49       55.22     28.57 o 
  -6  11   1       47.80       95.96     30.40 o 
  -5  11   1      195.29      144.24     33.86 o 
  -4  11   1        1.01       63.20     33.30 o 
  -3  11   1       87.96       91.83     36.18 o 
  -2  11   1       70.30      119.48     49.92 o 
  -1  11   1       87.15      152.70     34.06 o 
   0  11   1       16.54       29.57     49.99 o 
   1  11   1      206.89      216.73     36.82 o 
   2  11   1       36.66       47.58     28.51 o 
   3  11   1       14.46       20.96     33.91 o 
   4  11   1       14.93       46.91     35.82 o 
   5  11   1        0.17       35.91     34.09 o 
   6  11   1       67.95       84.03     30.75 o 
   7  11   1       39.77       55.46     46.52 o 
   8  11   1       64.29       56.19     30.71 o 
   9  11   1       50.05       43.51     30.77 o 
  10  11   1       72.40       95.54     36.63 o 
  -8  12   1       27.41      101.13     37.59 o 
  -7  12   1        0.48       59.02     38.91 o 
  -6  12   1        3.19       46.66     40.44 o 
  -5  12   1        1.46       29.07     37.00 o 
  -4  12   1        0.54       43.84     34.63 o 
  -3  12   1        3.75       35.60     35.39 o 
  -2  12   1        0.74       69.32     37.95 o 
  -1  12   1      189.92      190.22     38.09 o 
   0  12   1        8.45       53.89     32.62 o 
   1  12   1       17.11       73.47     32.07 o 
   2  12   1       91.21      166.35     42.61 o 
   3  12   1        3.42       42.34     34.71 o 
   4  12   1        1.68        6.79     48.96 o 
   5  12   1        2.37       31.44     37.23 o 
   6  12   1       21.46       95.69     42.81 o 
   7  12   1       26.00       84.52     40.01 o 
   8  12   1       50.88      128.66     45.37 o 
  -6  13   1        7.34       63.61     42.36 o 
  -5  13   1      304.71      180.69     61.30 o 
  -4  13   1       10.66       37.88     47.56 o 
  -3  13   1        4.25       76.45     40.76 o 
  -2  13   1       26.86      146.60     52.80 o 
  -1  13   1       15.92       42.84     33.92 o 
   0  13   1       67.55       98.41     37.86 o 
   1  13   1        0.03       54.27     43.19 o 
   2  13   1        0.64       73.31     41.27 o 
   3  13   1       98.84      171.94     45.90 o 
   4  13   1       60.91      159.56     47.02 o 
   5  13   1      150.23      224.02     52.01 o 
 -17   0   2      123.04      183.73     61.04 o 
 -16   0   2       50.08       64.67     35.56 o 
 -15   0   2      138.22      160.69     39.34 o 
 -14   0   2      103.66       90.41     32.69 o 
 -13   0   2       73.88      100.66     32.54 o 
 -12   0   2      850.92      646.29     54.11 o 
 -11   0   2       78.71       81.74     28.08 o 
 -10   0   2      602.68      616.76     43.03 o 
  -9   0   2      356.64      450.02     32.32 o 
  -8   0   2      553.69      621.63     55.70 o 
  -7   0   2     2841.29     3017.82    110.77 o 
  -6   0   2     4327.07     4310.48    166.14 o 
  -5   0   2     1109.15     1248.26     47.93 o 
  -4   0   2     3268.59     3615.93    116.36 o 
  -3   0   2    48783.88    46388.73   1368.20 o 
  -2   0   2    36937.46    34482.21   1018.63 o 
  -1   0   2    14419.00    14917.58    443.78 o 
   0   0   2    10914.15    11530.07    344.55 o 
   1   0   2        0.51       34.57     11.17 o 
   2   0   2    24030.78    23640.77    702.22 o 
   3   0   2    33562.17    32813.87    973.33 o 
   4   0   2      131.79      147.65     15.32 o 
   5   0   2      377.70      394.07     26.48 o 
   6   0   2     1644.79     1800.45     68.56 o 
   7   0   2      277.84      342.85     26.61 o 
   8   0   2        3.15        6.79     12.99 o 
   9   0   2     2867.25     2566.81    172.35 o 
  10   0   2      867.13      697.71     54.75 o 
  11   0   2      308.67      242.75     61.52 o 
  12   0   2        0.36       11.76     25.29 o 
  13   0   2      883.47      776.36     66.66 o 
  14   0   2      334.80      333.30     54.26 o 
  15   0   2      106.14      142.40     42.88 o 
  16   0   2      146.20      218.63     65.32 o 
 -17   1   2       12.94       39.70     32.37 o 
 -16   1   2      341.87      317.54     46.18 o 
 -15   1   2        6.33       67.20     39.01 o 
 -14   1   2      184.19      211.52     34.76 o 
 -13   1   2      445.22      410.06     38.38 o 
 -12   1   2        0.83        0.00     16.14 o 
 -11   1   2      494.75      510.40     30.02 o 
 -10   1   2       10.34       20.09     12.07 o 
  -9   1   2      179.79      194.61     15.84 o 
  -8   1   2      783.14      803.31     27.59 o 
  -7   1   2     1944.07     2041.46     53.26 o 
  -6   1   2       83.64      113.82     12.44 o 
  -5   1   2     5345.91     5572.36    124.07 o 
  -4   1   2     9419.83     9720.12    209.08 o 
  -3   1   2      433.21      436.77     14.24 o 
  -2   1   2        0.08        4.95      2.74 o 
  -1   1   2    16257.78    17209.27    397.81 o 
   0   1   2      122.29      138.87      6.98 o 
   1   1   2     2986.18     3181.51     70.89 o 
   2   1   2     8788.86     9213.47    197.37 o 
   3   1   2    11700.93    11895.47    278.33 o 
   4   1   2      194.50      226.48     11.50 o 
   5   1   2        8.64       17.13      6.12 o 
   6   1   2       10.11       13.25      7.61 o 
   7   1   2      130.74      163.07     20.94 o 
   8   1   2       68.98       53.28     11.35 o 
   9   1   2      382.22      416.57     27.90 o 
  10   1   2     1594.71     1303.59     48.89 o 
  11   1   2       19.76       72.07     20.10 o 
  12   1   2       34.66       80.44     20.00 o 
  13   1   2       89.02       54.47     32.50 o 
  14   1   2        1.62       34.98     22.69 o 
  15   1   2       35.90       63.81     26.75 o 
  16   1   2       97.97      150.28     50.49 o 
 -17   2   2      227.02      276.77     73.07 o 
 -16   2   2       64.95      162.61     37.36 o 
 -15   2   2      190.77      220.28     39.60 o 
 -14   2   2       87.32       73.66     26.17 o 
 -13   2   2        3.70        6.99     17.17 o 
 -12   2   2       23.82       23.20     16.57 o 
 -11   2   2       54.36       70.66     16.06 o 
 -10   2   2      224.29      310.34     25.35 o 
  -9   2   2        0.75       17.93     11.43 o 
  -8   2   2       12.98       15.64     13.69 o 
  -7   2   2       48.07       74.68     12.43 o 
  -6   2   2     3836.08     3859.61     93.64 o 
  -5   2   2     1456.75     1500.36     39.19 o 
  -4   2   2      178.52      179.04     10.03 o 
  -3   2   2     4523.56     4686.27    104.14 o 
  -2   2   2      472.50      519.94     15.99 o 
  -1   2   2    28906.85    28549.54    739.80 o 
   0   2   2     3887.68     4039.42     97.69 o 
   1   2   2       12.55       21.80      4.89 o 
   2   2   2       26.12       50.45      6.03 o 
   3   2   2     2506.21     2478.54     59.26 o 
   4   2   2      817.47      925.94     27.24 o 
   5   2   2       14.67       30.18      7.00 o 
   6   2   2       48.95       68.71      9.67 o 
   7   2   2     2193.37     2117.65     56.36 o 
   8   2   2      324.29      422.01     28.13 o 
   9   2   2     1217.06     1095.01     68.40 o 
  10   2   2       12.96       27.80     14.07 o 
  11   2   2      108.49       73.50     17.42 o 
  12   2   2        0.04       36.27     22.95 o 
  13   2   2        8.90       40.89     22.19 o 
  14   2   2      167.83      196.48     31.88 o 
  15   2   2       27.43       71.64     27.36 o 
  16   2   2       29.73       90.59     44.04 o 
 -16   3   2       18.75       42.97     33.76 o 
 -15   3   2       20.17       82.23     55.21 o 
 -14   3   2      131.51       95.21     29.06 o 
 -13   3   2        1.79       40.28     22.88 o 
 -12   3   2      206.58      279.41     31.85 o 
 -11   3   2        9.24       34.44     15.99 o 
 -10   3   2      387.57      453.03     28.74 o 
  -9   3   2      883.09      760.41     54.95 o 
  -8   3   2        2.79       14.43     10.63 o 
  -7   3   2      180.71      207.73     18.54 o 
  -6   3   2       36.26       78.05      7.59 o 
  -5   3   2      463.28      511.41     23.83 o 
  -4   3   2     3081.45     3484.40     80.65 o 
  -3   3   2      403.76      499.54     19.89 o 
  -2   3   2    13127.93    13425.83    317.51 o 
  -1   3   2      261.35      280.25     11.81 o 
   0   3   2     1123.37     1091.87     34.20 o 
   1   3   2      170.35      207.01     10.97 o 
   2   3   2      111.85      159.27     11.54 o 
   3   3   2       13.11       28.00      6.64 o 
   4   3   2      309.95      325.40     16.83 o 
   5   3   2       88.18      136.44     11.07 o 
   6   3   2      130.38      199.49     28.00 o 
   7   3   2      198.82      276.91     17.41 o 
   8   3   2      333.05      405.88     26.77 o 
   9   3   2      623.32      624.51     31.46 o 
  10   3   2      616.42      545.75     32.51 o 
  11   3   2       45.98       47.57     16.63 o 
  12   3   2      173.98      186.19     26.82 o 
  13   3   2       52.09       85.65     23.77 o 
  14   3   2       15.58        0.00     50.02 o 
  15   3   2       22.82       89.31     34.58 o 
  16   3   2        3.68       71.10     37.01 o 
 -16   4   2        0.01       30.34     31.56 o 
 -15   4   2      190.04      107.57     33.41 o 
 -14   4   2       57.89       95.37     32.37 o 
 -13   4   2      208.56      219.65     34.56 o 
 -12   4   2        7.07       44.57     19.84 o 
 -11   4   2       57.63       86.13     22.30 o 
 -10   4   2      162.19      195.30     25.09 o 
  -9   4   2      771.81      722.17     43.61 o 
  -8   4   2      414.98      387.54     38.49 o 
  -7   4   2      147.38      182.91     18.38 o 
  -6   4   2      493.73      437.61     20.93 o 
  -5   4   2      799.57      805.09     25.07 o 
  -4   4   2      571.05      662.98     26.26 o 
  -3   4   2      387.53      464.48     21.00 o 
  -2   4   2      157.97      197.31     16.22 o 
  -1   4   2     1225.82     1227.97     34.19 o 
   0   4   2      406.00      447.77     17.13 o 
   1   4   2      290.77      331.11     15.83 o 
   2   4   2      597.69      547.05     29.98 o 
   3   4   2       91.61      152.93     12.71 o 
   4   4   2      301.03      344.63     18.56 o 
   5   4   2       18.01       33.01     13.81 o 
   6   4   2       25.03       38.79      8.56 o 
   7   4   2      521.64      511.79     28.40 o 
   8   4   2      117.18      123.42     17.05 o 
   9   4   2       67.91       92.99     16.67 o 
  10   4   2      227.50      255.53     24.96 o 
  11   4   2        7.38       17.28     19.19 o 
  12   4   2       15.52       39.39     21.85 o 
  13   4   2       37.45       32.63     26.68 o 
  14   4   2        1.34       21.32     26.39 o 
  15   4   2       18.25       76.32     33.55 o 
 -16   5   2        9.83        0.00     32.08 o 
 -15   5   2      117.11      101.12     44.02 o 
 -14   5   2      873.23      675.71     65.12 o 
 -13   5   2       39.93       58.72     29.14 o 
 -12   5   2      220.59      238.72     33.86 o 
 -11   5   2      234.17      234.77     31.15 o 
 -10   5   2       19.18       35.73     18.61 o 
  -9   5   2        9.22       27.48     18.49 o 
  -8   5   2      412.11      476.55     38.18 o 
  -7   5   2      459.21      478.03     32.78 o 
  -6   5   2      170.64      171.15     16.38 o 
  -5   5   2     1333.23     1325.20     44.66 o 
  -4   5   2     2487.19     2696.98     77.30 o 
  -3   5   2      624.34      662.75     32.87 o 
  -2   5   2      260.38      295.30     14.39 o 
  -1   5   2     3811.57     4009.70     95.20 o 
   0   5   2     3223.17     3359.25    108.14 o 
   1   5   2       19.86       34.90      7.83 o 
   2   5   2     1244.90     1182.07     36.17 o 
   3   5   2     2448.67     2566.41     66.18 o 
   4   5   2      171.06      159.31     15.93 o 
   5   5   2     1710.73     1529.11     44.69 o 
   6   5   2      168.20      202.77     20.53 o 
   7   5   2        0.58       12.15     12.30 o 
   8   5   2     1302.38     1030.26     49.18 o 
   9   5   2      767.69      723.62     42.34 o 
  10   5   2     1283.56     1091.60     54.14 o 
  11   5   2      132.71      209.20     30.46 o 
  12   5   2      185.81      166.06     32.36 o 
  13   5   2        0.03       59.48     23.74 o 
  14   5   2       46.65      165.98     43.04 o 
  15   5   2       80.11       50.52     34.05 o 
 -15   6   2      155.49      166.78     37.06 o 
 -14   6   2      105.83       99.40     36.10 o 
 -13   6   2      159.78      166.07     31.76 o 
 -12   6   2      299.02      294.23     37.67 o 
 -11   6   2       10.40       17.87     20.84 o 
 -10   6   2      985.20      796.52     45.57 o 
  -9   6   2       23.88       36.38     31.06 o 
  -8   6   2      441.76      441.46     37.44 o 
  -7   6   2      459.06      490.26     37.88 o 
  -6   6   2       57.32      107.01     20.71 o 
  -5   6   2     1210.33     1098.21     41.32 o 
  -4   6   2      407.46      397.49     27.10 o 
  -3   6   2       28.49       42.29     17.62 o 
  -2   6   2     1119.82     1003.24     31.71 o 
  -1   6   2     2285.57     2296.20     60.88 o 
   0   6   2     1097.59     1142.96     36.27 o 
   1   6   2        2.98       32.10     10.00 o 
   2   6   2       21.90       44.76     10.78 o 
   3   6   2     1818.50     1715.07     49.65 o 
   4   6   2       52.89       80.10     13.42 o 
   5   6   2     1358.47     1248.87     40.29 o 
   6   6   2      631.10      640.35     37.20 o 
   7   6   2     2439.22     2081.09    100.66 o 
   8   6   2      167.47      169.59     26.69 o 
   9   6   2      102.63      110.17     23.80 o 
  10   6   2     1311.73     1098.77     55.36 o 
  11   6   2        0.96       33.83     22.49 o 
  12   6   2       31.66       64.02     27.44 o 
  13   6   2       16.20       61.85     34.01 o 
  14   6   2       56.42       82.26     41.75 o 
 -14   7   2      268.68      316.17     42.84 o 
 -13   7   2        8.65       29.22     25.23 o 
 -12   7   2        4.01       34.96     25.77 o 
 -11   7   2      556.83      473.97     67.88 o 
 -10   7   2        0.14        9.08     20.46 o 
  -9   7   2      995.46      734.08     60.34 o 
  -8   7   2        0.40       20.67     17.32 o 
  -7   7   2     1554.06     1195.17     55.64 o 
  -6   7   2      502.79      436.50     43.22 o 
  -5   7   2       21.75       34.97     18.46 o 
  -4   7   2      722.55      680.24     34.19 o 
  -3   7   2        1.75       27.54     12.91 o 
  -2   7   2       12.46        0.00     11.83 o 
  -1   7   2       73.46      101.53     13.79 o 
   0   7   2     1349.79     1319.29     41.97 o 
   1   7   2       33.90       52.32     12.74 o 
   2   7   2      386.91      447.39     25.24 o 
   3   7   2      478.61      507.34     26.38 o 
   4   7   2       39.31       58.46     16.47 o 
   5   7   2       73.03       97.00     25.77 o 
   6   7   2     1584.09     1405.23     62.11 o 
   7   7   2      163.35      135.93     25.23 o 
   8   7   2       10.78       27.58     19.88 o 
   9   7   2      657.71      640.12     48.08 o 
  10   7   2       38.66       86.98     25.30 o 
  11   7   2       15.90       21.30     23.31 o 
  12   7   2       13.47       72.96     30.43 o 
  13   7   2        2.00       25.43     27.25 o 
  14   7   2       37.10       37.96     32.52 o 
 -14   8   2        1.79       70.62     31.43 o 
 -13   8   2        0.06        5.50     27.50 o 
 -12   8   2       36.78       37.61     26.76 o 
 -11   8   2       51.88       92.82     28.55 o 
 -10   8   2       22.50       55.50     24.79 o 
  -9   8   2      143.15      186.75     30.07 o 
  -8   8   2        0.14       19.69     19.57 o 
  -7   8   2      353.41      397.14     39.08 o 
  -6   8   2      112.47      161.77     26.78 o 
  -5   8   2      189.56      208.44     33.74 o 
  -4   8   2        0.12       12.49     14.30 o 
  -3   8   2       32.40       58.10     16.33 o 
  -2   8   2      126.63      123.89     18.82 o 
  -1   8   2      934.51      886.63     40.22 o 
   0   8   2       31.10       59.61     13.60 o 
   1   8   2      195.04      292.95     21.66 o 
   2   8   2       39.96       50.54     16.46 o 
   3   8   2       43.85       86.35     17.65 o 
   4   8   2      705.06      597.20     35.03 o 
   5   8   2       64.84       85.63     22.43 o 
   6   8   2        0.12       21.56     19.18 o 
   7   8   2      476.66      451.67     42.81 o 
   8   8   2        0.06       67.95     23.84 o 
   9   8   2       61.85       94.18     27.45 o 
  10   8   2      167.74      196.43     41.89 o 
  11   8   2      211.60      167.96     33.92 o 
  12   8   2       40.06      114.25     32.12 o 
  13   8   2       47.98       89.87     37.64 o 
 -13   9   2       18.76       38.05     29.97 o 
 -12   9   2       30.14       95.50     32.19 o 
 -11   9   2       29.13       83.62     30.26 o 
 -10   9   2       33.75       22.05     25.08 o 
  -9   9   2       33.55       64.53     25.33 o 
  -8   9   2      298.55      273.81     35.40 o 
  -7   9   2      307.04      326.23     37.86 o 
  -6   9   2        0.30       12.28     22.90 o 
  -5   9   2       23.30       31.85     21.64 o 
  -4   9   2      736.32      675.54     38.75 o 
  -3   9   2      172.15      181.96     23.53 o 
  -2   9   2      948.48      809.99     39.76 o 
  -1   9   2     1118.47     1016.31     45.12 o 
   0   9   2       16.70       33.48     21.60 o 
   1   9   2     1045.15      852.74     60.28 o 
   2   9   2      157.39      189.09     24.24 o 
   3   9   2      712.76      664.99     44.36 o 
   4   9   2      744.33      636.68     44.87 o 
   5   9   2        9.49       39.73     22.83 o 
   6   9   2       84.46      139.63     29.34 o 
   7   9   2      195.43      219.33     32.51 o 
   8   9   2        1.33       16.65     25.45 o 
   9   9   2        0.08       23.78     24.25 o 
  10   9   2       18.05      121.88     30.94 o 
  11   9   2      128.37       86.92     29.76 o 
  12   9   2       11.69       53.03     32.47 o 
 -12  10   2       15.83       69.75     36.16 o 
 -11  10   2       13.97       33.18     42.24 o 
 -10  10   2       30.58       33.07     28.70 o 
  -9  10   2      146.21      144.73     31.95 o 
  -8  10   2        0.61       29.38     25.92 o 
  -7  10   2       71.80      138.39     29.45 o 
  -6  10   2       23.39       24.55     23.74 o 
  -5  10   2       24.02       11.19     24.81 o 
  -4  10   2       68.94      136.47     39.29 o 
  -3  10   2       55.56       98.42     24.08 o 
  -2  10   2      402.74      430.90     45.50 o 
  -1  10   2      564.99      590.18     67.74 o 
   0  10   2       52.78       70.15     26.12 o 
   1  10   2      121.01      127.87     29.36 o 
   2  10   2       60.27       68.40     28.17 o 
   3  10   2      481.64      435.77     53.10 o 
   4  10   2      126.49      194.16     32.53 o 
   5  10   2        0.05       37.13     24.13 o 
   6  10   2      316.96      302.66     39.38 o 
   7  10   2        9.54       76.72     27.43 o 
   8  10   2       42.37      163.54     34.20 o 
   9  10   2      316.35      306.80     44.23 o 
  10  10   2       41.62       43.42     31.32 o 
  11  10   2        3.09       59.95     33.08 o 
 -10  11   2        0.01       72.06     39.66 o 
  -9  11   2        0.11       20.34     27.98 o 
  -8  11   2        8.13       73.36     30.50 o 
  -7  11   2       10.99       37.63     28.82 o 
  -6  11   2      121.45      107.88     29.72 o 
  -5  11   2      219.45      188.20     34.74 o 
  -4  11   2      257.08      235.65     45.82 o 
  -3  11   2       26.00       60.00     33.46 o 
  -2  11   2      125.74      104.57     30.47 o 
  -1  11   2      292.45      409.81     46.15 o 
   0  11   2        1.14       27.59     31.53 o 
   1  11   2      514.44      548.83     54.34 o 
   2  11   2        1.55       22.90     27.87 o 
   3  11   2       56.33       69.73     38.17 o 
   4  11   2       24.08       34.57     32.09 o 
   5  11   2       86.10      171.69     42.54 o 
   6  11   2       13.43       13.24     47.94 o 
   7  11   2       39.80       80.85     30.51 o 
   8  11   2       29.86       51.33     37.03 o 
   9  11   2      100.58      166.94     38.46 o 
  -8  12   2      136.26      156.44     37.64 o 
  -7  12   2       54.50      160.56     43.63 o 
  -6  12   2       23.40       40.15     38.22 o 
  -5  12   2      178.60      220.87     57.06 o 
  -4  12   2       25.48       76.60     35.55 o 
  -3  12   2       59.93       87.27     41.66 o 
  -2  12   2      148.62      105.17     34.53 o 
  -1  12   2      173.01      233.52     38.91 o 
   0  12   2      384.64      324.71     44.55 o 
   1  12   2      146.77      211.52     40.81 o 
   2  12   2      206.38      190.96     45.29 o 
   3  12   2        1.27       79.62     40.40 o 
   4  12   2       91.93       81.80     43.08 o 
   5  12   2      287.00      302.11     91.81 o 
   6  12   2       40.44       75.64     43.36 o 
   7  12   2        3.21       46.39     46.40 o 
  -5  13   2       36.81       12.90     53.58 o 
  -4  13   2      127.01      170.05     48.87 o 
  -3  13   2       13.24       72.78     40.90 o 
  -2  13   2      105.24      200.97     48.86 o 
  -1  13   2      335.92      368.61     50.06 o 
   0  13   2      107.75      179.37     40.33 o 
   1  13   2       78.50      179.22     47.44 o 
   2  13   2      102.62      127.49     69.91 o 
   3  13   2       14.91       64.24     43.08 o 
   4  13   2      217.09      268.99     56.65 o 
   5  13   2       20.85       65.71     46.35 o 
 -17   1   3        1.58       84.91     31.77 o 
 -16   1   3        2.55        0.00     27.50 o 
 -15   1   3       13.49       77.88     27.63 o 
 -14   1   3      252.17      280.74     32.98 o 
 -13   1   3      192.81      256.72     30.07 o 
 -12   1   3      354.63      352.30     33.76 o 
 -11   1   3       61.70       87.82     16.92 o 
 -10   1   3        6.35       57.03     18.58 o 
  -9   1   3      102.10      178.54     26.43 o 
  -8   1   3     1031.12      929.81     30.97 o 
  -7   1   3      300.59      316.71     17.37 o 
  -6   1   3      381.57      390.82     16.75 o 
  -5   1   3       37.91       65.10      7.89 o 
  -4   1   3     2334.19     2335.34     56.37 o 
  -3   1   3      488.80      485.20     16.00 o 
  -2   1   3      334.68      352.21     12.41 o 
  -1   1   3     2561.76     2738.02     62.40 o 
   0   1   3     3976.89     4127.96    113.09 o 
   1   1   3    21578.82    21969.68    462.75 o 
   2   1   3     1453.45     1367.70     35.02 o 
   3   1   3     7492.86     7440.72    163.13 o 
   4   1   3      856.50      875.49     29.18 o 
   5   1   3     2869.94     2915.63     71.39 o 
   6   1   3     1087.20     1085.63     33.84 o 
   7   1   3     1580.31     1606.23     46.43 o 
   8   1   3        2.91       28.37     10.45 o 
   9   1   3      270.72      227.11     23.29 o 
  10   1   3      147.32      200.30     22.24 o 
  11   1   3        2.13       33.65     17.95 o 
  12   1   3       40.58       42.12     20.19 o 
  13   1   3       60.57       85.16     24.76 o 
  14   1   3      153.99      180.82     33.02 o 
  15   1   3        1.27      123.49     28.73 o 
  16   1   3       12.55       48.23     32.91 o 
 -17   2   3        5.51       66.98     31.98 o 
 -16   2   3      247.00      165.25     38.38 o 
 -15   2   3       62.69       68.03     26.65 o 
 -14   2   3      239.07      277.55     39.54 o 
 -13   2   3       93.35      141.36     23.65 o 
 -12   2   3      175.53      203.40     23.56 o 
 -11   2   3       76.04       78.58     17.23 o 
 -10   2   3      750.51      757.08     33.70 o 
  -9   2   3      304.33      309.91     24.70 o 
  -8   2   3        1.52       27.84      8.30 o 
  -7   2   3     6391.60     6345.68    144.07 o 
  -6   2   3     3835.27     3661.48     86.67 o 
  -5   2   3      108.50      165.86     40.67 o 
  -4   2   3      737.37      735.68     22.77 o 
  -3   2   3      704.92      715.46     23.21 o 
  -2   2   3      338.44      357.81     16.38 o 
  -1   2   3      871.43      884.47     26.94 o 
   0   2   3     6896.45     7076.55    154.11 o 
   1   2   3        0.74       14.80      4.49 o 
   2   2   3     3861.21     3953.65     99.61 o 
   3   2   3     7912.84     8215.15    198.22 o 
   4   2   3      130.47      159.81     12.70 o 
   5   2   3      846.42      905.84     44.53 o 
   6   2   3     1915.23     2091.41     60.51 o 
   7   2   3      316.29      382.25     20.98 o 
   8   2   3      306.54      341.42     27.23 o 
   9   2   3       54.75       90.77     17.14 o 
  10   2   3      850.41      790.69     37.63 o 
  11   2   3      124.38      182.12     22.83 o 
  12   2   3       11.56       66.11     27.38 o 
  13   2   3      229.26      203.08     32.16 o 
  14   2   3        0.03      101.61     32.36 o 
  15   2   3      201.04      201.02     46.40 o 
  16   2   3       76.37      120.94     37.37 o 
 -16   3   3       19.33       52.55     34.19 o 
 -15   3   3       69.06       96.36     32.20 o 
 -14   3   3       41.70       86.89     29.79 o 
 -13   3   3       79.18       71.38     26.27 o 
 -12   3   3      395.07      438.23     47.52 o 
 -11   3   3      185.80      237.59     23.71 o 
 -10   3   3      287.19      301.40     28.38 o 
  -9   3   3      120.48      115.18     16.87 o 
  -8   3   3     1056.50      878.41     52.57 o 
  -7   3   3     1167.85     1051.42     32.52 o 
  -6   3   3     1161.11     1174.29     40.44 o 
  -5   3   3       61.33       87.72      9.08 o 
  -4   3   3       84.14      131.13     12.78 o 
  -3   3   3      268.94      216.36     11.65 o 
  -2   3   3      492.90      497.57     17.26 o 
  -1   3   3      812.29      819.55     24.41 o 
   0   3   3       15.00       29.00      5.87 o 
   1   3   3       62.02       76.38      8.31 o 
   2   3   3       57.25       82.48      9.36 o 
   3   3   3      780.73      907.77     30.76 o 
   4   3   3     4167.44     4399.88    103.06 o 
   5   3   3      166.18      234.92     16.11 o 
   6   3   3       81.12       88.32     11.33 o 
   7   3   3       74.49       75.51     18.06 o 
   8   3   3      868.81      797.39     36.23 o 
   9   3   3      891.13      772.84     35.97 o 
  10   3   3       24.14       56.25     15.61 o 
  11   3   3      618.70      551.57     45.03 o 
  12   3   3        0.42       53.49     21.37 o 
  13   3   3        2.16       47.13     22.75 o 
  14   3   3      522.58      535.71     58.67 o 
  15   3   3       67.91       95.12     35.60 o 
 -16   4   3      314.65      182.26     61.96 o 
 -15   4   3       11.46       12.74     25.66 o 
 -14   4   3      146.71      240.09     53.70 o 
 -13   4   3       17.72       45.59     22.18 o 
 -12   4   3       17.81       33.32     21.03 o 
 -11   4   3      521.84      471.18     40.31 o 
 -10   4   3       45.71       47.31     22.82 o 
  -9   4   3      521.47      445.52     34.62 o 
  -8   4   3      391.25      425.39     24.30 o 
  -7   4   3      328.83      374.44     18.49 o 
  -6   4   3       91.18      142.13     11.07 o 
  -5   4   3       53.51       51.95      8.71 o 
  -4   4   3      676.46      595.24     25.98 o 
  -3   4   3        1.93        3.82      8.70 o 
  -2   4   3      453.77      409.33     16.45 o 
  -1   4   3     1580.80     1489.62     41.39 o 
   0   4   3     4784.81     4810.86    110.85 o 
   1   4   3      840.05      865.12     27.83 o 
   2   4   3     2562.76     2786.30     69.43 o 
   3   4   3     3827.89     3937.08     93.94 o 
   4   4   3       59.09       98.48     13.62 o 
   5   4   3      465.29      503.05     21.81 o 
   6   4   3      959.09      902.74     41.77 o 
   7   4   3      578.29      568.26     28.79 o 
   8   4   3      290.13      325.44     27.65 o 
   9   4   3       60.20       97.38     17.79 o 
  10   4   3     2785.12     2272.23     75.45 o 
  11   4   3      475.27      460.42     36.90 o 
  12   4   3       44.04       63.35     24.61 o 
  13   4   3       77.40      134.73     32.62 o 
  14   4   3       13.97      113.68     34.43 o 
  15   4   3      174.62      153.72     35.91 o 
 -16   5   3       30.82        9.04     32.08 o 
 -15   5   3       52.36      135.22     47.55 o 
 -14   5   3        3.32       60.36     28.02 o 
 -13   5   3       10.97       26.18     21.58 o 
 -12   5   3       62.93       97.55     24.27 o 
 -11   5   3        1.21       31.99     20.02 o 
 -10   5   3      259.41      269.91     31.61 o 
  -9   5   3      176.26      176.04     24.50 o 
  -8   5   3      200.57      236.38     44.57 o 
  -7   5   3      419.50      467.74     30.41 o 
  -6   5   3     2302.57     2197.53     66.01 o 
  -5   5   3     1343.37     1253.03     43.81 o 
  -4   5   3     1739.09     1806.26     56.61 o 
  -3   5   3     1833.04     1772.85     55.64 o 
  -2   5   3       47.48      117.13     20.05 o 
  -1   5   3      481.75      457.47     19.26 o 
   0   5   3     1220.23     1250.23     37.66 o 
   1   5   3       41.71       74.60     10.90 o 
   2   5   3      872.56      853.01     29.67 o 
   3   5   3      315.83      351.16     19.40 o 
   4   5   3      643.32      599.83     28.79 o 
   5   5   3      111.98      167.87     19.58 o 
   6   5   3      290.48      389.15     29.40 o 
   7   5   3       40.96       41.30     15.30 o 
   8   5   3      221.45      277.48     38.11 o 
   9   5   3        0.82       27.98     18.13 o 
  10   5   3       50.06       42.73     25.99 o 
  11   5   3        0.28       58.80     23.92 o 
  12   5   3        0.69       16.53     23.49 o 
  13   5   3      101.31      101.30     29.15 o 
  14   5   3       47.07       42.20     33.83 o 
  15   5   3       12.57       93.25     39.07 o 
 -15   6   3       12.09       36.20     37.09 o 
 -14   6   3       19.80       55.23     27.60 o 
 -13   6   3      137.31      109.09     27.44 o 
 -12   6   3       50.73       88.08     24.03 o 
 -11   6   3       15.99       38.34     21.31 o 
 -10   6   3      251.33      245.26     30.76 o 
  -9   6   3      439.90      474.06     41.09 o 
  -8   6   3      165.28      152.06     24.45 o 
  -7   6   3       17.56       25.99     15.15 o 
  -6   6   3       46.89       80.14     14.45 o 
  -5   6   3       47.24       47.20     12.62 o 
  -4   6   3       16.74       33.87     17.21 o 
  -3   6   3      318.56      364.81     27.51 o 
  -2   6   3      363.29      420.95     19.03 o 
  -1   6   3      391.55      444.85     22.73 o 
   0   6   3       84.05       75.12     12.22 o 
   1   6   3       27.84       49.10     10.95 o 
   2   6   3       19.14       11.96     10.24 o 
   3   6   3       36.96       58.86     13.66 o 
   4   6   3      194.87      267.92     25.88 o 
   5   6   3       41.55       59.57     13.29 o 
   6   6   3      509.87      484.38     30.65 o 
   7   6   3        3.72       31.89     15.62 o 
   8   6   3        0.31       11.53     17.70 o 
   9   6   3      271.39      304.27     37.37 o 
  10   6   3      255.27      271.97     48.82 o 
  11   6   3      277.56      299.13     36.69 o 
  12   6   3      129.32      164.15     31.31 o 
  13   6   3        1.28       26.38     34.28 o 
  14   6   3       48.22      120.64     34.85 o 
 -15   7   3        3.87       20.61     30.41 o 
 -14   7   3       14.78       37.38     28.47 o 
 -13   7   3       40.61       62.59     39.15 o 
 -12   7   3        7.48       23.27     23.96 o 
 -11   7   3        0.37       49.69     24.02 o 
 -10   7   3      460.96      490.37     44.07 o 
  -9   7   3      378.44      337.49     37.17 o 
  -8   7   3      389.56      379.08     38.07 o 
  -7   7   3       88.11       85.51     21.54 o 
  -6   7   3       76.53       97.01     21.41 o 
  -5   7   3       94.99      109.89     17.99 o 
  -4   7   3      187.76      223.93     23.43 o 
  -3   7   3      354.40      378.74     29.58 o 
  -2   7   3        0.36       28.00     12.97 o 
  -1   7   3     2243.84     2024.57     57.12 o 
   0   7   3       25.00       34.55     17.61 o 
   1   7   3        3.24       22.96     11.70 o 
   2   7   3      444.49      437.36     24.85 o 
   3   7   3      230.82      300.18     27.11 o 
   4   7   3      293.27      365.47     25.99 o 
   5   7   3      344.87      330.61     38.06 o 
   6   7   3       36.23       50.63     19.96 o 
   7   7   3       14.95       33.62     20.10 o 
   8   7   3       13.98       23.55     26.68 o 
   9   7   3        8.25       32.90     22.97 o 
  10   7   3       24.08       52.77     40.59 o 
  11   7   3       58.59       55.22     25.51 o 
  12   7   3        3.42       83.77     32.16 o 
  13   7   3        0.75       77.71     31.72 o 
 -14   8   3      218.02      288.86     41.55 o 
 -13   8   3       20.28       37.07     30.79 o 
 -12   8   3       98.97      100.95     30.08 o 
 -11   8   3      119.70       97.70     29.30 o 
 -10   8   3        9.17       84.09     24.88 o 
  -9   8   3      194.04      132.84     28.20 o 
  -8   8   3      100.17      123.18     26.13 o 
  -7   8   3     1096.78      900.01     48.83 o 
  -6   8   3      224.33      224.98     31.18 o 
  -5   8   3      477.37      506.99     43.20 o 
  -4   8   3      571.58      639.50     60.89 o 
  -3   8   3      419.34      486.20     36.52 o 
  -2   8   3     1085.96      942.42     41.84 o 
  -1   8   3      138.69      133.54     21.14 o 
   0   8   3      873.37      738.69     36.51 o 
   1   8   3       49.13       80.15     15.84 o 
   2   8   3       48.39       72.78     16.02 o 
   3   8   3     1999.77     1643.32     59.80 o 
   4   8   3      615.57      543.94     41.98 o 
   5   8   3      676.85      543.68     40.49 o 
   6   8   3        2.22       53.34     22.77 o 
   7   8   3       10.29       26.46     20.62 o 
   8   8   3       20.80       49.19     37.85 o 
   9   8   3      205.62      296.11     38.86 o 
  10   8   3        9.94        0.00     25.12 o 
  11   8   3       42.83       71.60     31.07 o 
  12   8   3       19.35       73.25     32.21 o 
  13   8   3       69.40      110.20     49.09 o 
 -13   9   3      102.19       73.08     36.20 o 
 -12   9   3      118.25      143.54     34.88 o 
 -11   9   3      152.68      196.17     33.16 o 
 -10   9   3      209.16      227.03     36.11 o 
  -9   9   3       22.62       49.07     34.49 o 
  -8   9   3       37.34       54.71     48.48 o 
  -7   9   3       11.06       34.25     34.13 o 
  -6   9   3       55.72       60.67     22.77 o 
  -5   9   3       89.22      102.78     29.25 o 
  -4   9   3       11.09       20.76     19.51 o 
  -3   9   3       17.42       39.72     17.80 o 
  -2   9   3      544.34      567.05     38.59 o 
  -1   9   3     1602.24     1380.25     65.25 o 
   0   9   3       94.03      123.76     28.19 o 
   1   9   3      157.26      181.97     28.97 o 
   2   9   3      178.69      187.82     30.59 o 
   3   9   3      321.37      312.95     31.25 o 
   4   9   3      175.68      218.33     36.96 o 
   5   9   3       50.38       85.80     24.33 o 
   6   9   3      375.95      373.35     39.70 o 
   7   9   3       25.34       54.20     26.23 o 
   8   9   3       24.56       69.67     27.03 o 
   9   9   3      240.74      240.05     45.39 o 
  10   9   3      343.24      256.02     40.61 o 
  11   9   3      123.69       69.13     34.49 o 
  12   9   3       65.59       99.03     38.12 o 
 -12  10   3        0.34       19.06     31.31 o 
 -11  10   3       71.23      127.83     32.17 o 
 -10  10   3        3.72       60.65     29.46 o 
  -9  10   3       59.27       71.86     32.12 o 
  -8  10   3        1.57       30.92     24.37 o 
  -7  10   3      170.40      138.34     29.03 o 
  -6  10   3        0.03       23.96     23.57 o 
  -5  10   3       71.42       77.59     29.67 o 
  -4  10   3       20.10       59.45     23.65 o 
  -3  10   3       45.99       73.24     21.81 o 
  -2  10   3       42.37       64.00     24.55 o 
  -1  10   3      860.25      773.79     49.58 o 
   0  10   3      728.13      648.24     53.81 o 
   1  10   3       64.43       91.22     27.77 o 
   2  10   3       12.00       54.00     27.54 o 
   3  10   3       73.10       83.02     29.78 o 
   4  10   3        0.22       41.10     28.39 o 
   5  10   3        1.72       47.47     26.38 o 
   6  10   3       98.81      154.62     30.57 o 
   7  10   3       24.04       71.64     29.29 o 
   8  10   3      791.40      650.65     58.23 o 
   9  10   3      120.71      158.30     35.76 o 
  10  10   3      379.26      360.26     51.91 o 
 -10  11   3        1.88       49.06     29.90 o 
  -9  11   3       25.30       36.59     29.48 o 
  -8  11   3      387.57      340.48     44.41 o 
  -7  11   3        0.01       18.51     26.33 o 
  -6  11   3      521.68      531.24     53.96 o 
  -5  11   3      124.92      180.91     38.36 o 
  -4  11   3       20.11       77.39     34.50 o 
  -3  11   3       42.51        4.85     27.06 o 
  -2  11   3      270.77      227.09     36.99 o 
  -1  11   3       23.75       39.32     28.30 o 
   0  11   3       44.18       27.53     26.61 o 
   1  11   3       14.04       30.57     26.73 o 
   2  11   3       17.07      102.13     38.09 o 
   3  11   3       15.96       57.92     34.48 o 
   4  11   3      111.58      120.24     39.15 o 
   5  11   3       11.82       70.54     38.93 o 
   6  11   3       49.06       85.83     38.84 o 
   7  11   3      314.67      382.06     47.06 o 
   8  11   3        0.00       55.29     47.04 o 
   9  11   3       44.50      111.68     43.47 o 
  -8  12   3       71.98       54.81     34.68 o 
  -7  12   3       32.21       95.75     33.63 o 
  -6  12   3        2.68       29.77     36.02 o 
  -5  12   3       15.77       57.26     43.70 o 
  -4  12   3        1.23       42.85     38.39 o 
  -3  12   3       21.52       76.44     37.25 o 
  -2  12   3        2.03       63.35     33.03 o 
  -1  12   3      285.64      276.32     50.56 o 
   0  12   3      132.22      183.40     36.68 o 
   1  12   3        5.02       63.11     32.24 o 
   2  12   3        0.19       39.36     37.53 o 
   3  12   3        3.79       75.62     41.15 o 
   4  12   3       10.22      122.28     42.77 o 
   5  12   3       20.97       76.04     49.82 o 
   6  12   3       25.38       89.89     45.77 o 
   7  12   3        0.00       55.59     45.47 o 
  -5  13   3        0.01        7.52     51.60 o 
  -4  13   3       52.03       99.68     47.51 o 
  -3  13   3       72.10      114.70     43.97 o 
  -2  13   3       49.52       67.27     41.04 o 
  -1  13   3        3.07       75.58     36.91 o 
   0  13   3       12.57       73.04     36.27 o 
   1  13   3       32.56       49.41     42.02 o 
   2  13   3       16.74       63.24     46.30 o 
   3  13   3        3.32       67.75     46.79 o 
   4  13   3       16.91       73.45     46.14 o 
 -17   0   4      117.60      103.56     62.71 o 
 -16   0   4        1.62       35.12     33.02 o 
 -15   0   4       52.09       53.26     60.09 o 
 -14   0   4        0.14       39.00     28.12 o 
 -13   0   4      425.57      553.06     64.15 o 
 -12   0   4      452.29      457.16     48.13 o 
 -11   0   4     1947.00     1788.17     96.78 o 
 -10   0   4      383.15      435.76     35.26 o 
  -9   0   4      305.46      355.84     33.83 o 
  -8   0   4      374.51      349.86     25.40 o 
  -7   0   4        3.65        0.00     10.55 o 
  -6   0   4     2451.54     2202.27     80.30 o 
  -5   0   4      624.57      662.03     31.90 o 
  -4   0   4      957.15     1002.96     40.76 o 
  -3   0   4     1403.46     1446.36     53.15 o 
  -2   0   4      308.35      317.11     17.25 o 
  -1   0   4       91.44      130.50     20.79 o 
   0   0   4    14027.24    14188.49    426.45 o 
   1   0   4     6308.62     6681.12    206.69 o 
   2   0   4    20675.21    19927.86    597.28 o 
   3   0   4     2681.14     2779.31     94.89 o 
   4   0   4      201.92      179.70     20.02 o 
   5   0   4     6518.53     6578.61    285.45 o 
   6   0   4      328.39      391.69     28.17 o 
   7   0   4      278.20      259.93     28.03 o 
   8   0   4      730.20      782.53     43.72 o 
   9   0   4     1701.72     1586.40     86.50 o 
  10   0   4       24.19       50.31     24.49 o 
  11   0   4       73.46       78.70     32.53 o 
  12   0   4      204.49      210.93     46.12 o 
  13   0   4       71.38       96.12     36.37 o 
  14   0   4      188.28      204.69     46.45 o 
  15   0   4       11.66       94.98     43.49 o 
 -17   1   4       24.36      103.60     33.81 o 
 -16   1   4      503.58      389.89    104.44 o 
 -15   1   4      171.66      155.94     31.02 o 
 -14   1   4      105.98      108.84     25.16 o 
 -13   1   4      209.45      191.32     28.17 o 
 -12   1   4       87.93       98.07     21.88 o 
 -11   1   4      705.50      647.00     41.42 o 
 -10   1   4      170.67      292.00     34.92 o 
  -9   1   4       74.11       94.60     13.21 o 
  -8   1   4        0.03        9.38     11.67 o 
  -7   1   4     3753.51     3634.81     88.36 o 
  -6   1   4     2699.31     2656.51     72.71 o 
  -5   1   4     1908.74     1935.28     50.06 o 
  -4   1   4     2643.16     2433.06     59.31 o 
  -3   1   4       80.84       73.15      7.88 o 
  -2   1   4      412.92      409.66     14.51 o 
  -1   1   4      501.16      535.39     20.29 o 
   0   1   4     5183.63     5284.55    128.45 o 
   1   1   4     1635.13     1620.40     40.81 o 
   2   1   4      250.07      240.48     12.01 o 
   3   1   4     2593.49     2456.77     60.54 o 
   4   1   4      123.46      222.95     14.63 o 
   5   1   4       19.66       43.36      8.71 o 
   6   1   4     1928.21     1781.98     50.27 o 
   7   1   4       45.63       94.89     14.00 o 
   8   1   4      308.83      369.63     23.88 o 
   9   1   4       21.01       26.68     14.42 o 
  10   1   4     1357.68     1230.66     48.68 o 
  11   1   4      629.86      604.60     44.54 o 
  12   1   4        8.70       68.49     28.87 o 
  13   1   4      360.23      368.87     40.98 o 
  14   1   4        2.64       96.23     26.57 o 
  15   1   4       93.58      119.43     31.01 o 
 -17   2   4       87.10       88.15     35.20 o 
 -16   2   4        1.04       35.33     30.39 o 
 -15   2   4        3.53        5.88     28.12 o 
 -14   2   4       26.69       48.06     25.38 o 
 -13   2   4      553.15      567.62     43.01 o 
 -12   2   4        6.62       38.75     15.29 o 
 -11   2   4      121.63      151.48     20.85 o 
 -10   2   4        4.64       30.40     12.79 o 
  -9   2   4      972.13      959.03     33.38 o 
  -8   2   4     1048.13      969.85     32.70 o 
  -7   2   4      657.26      580.92     22.72 o 
  -6   2   4     1411.28     1336.03     38.36 o 
  -5   2   4     1963.49     1954.08     50.51 o 
  -4   2   4      680.29      698.38     28.50 o 
  -3   2   4      172.00      172.91     11.07 o 
  -2   2   4       88.04       90.02      8.72 o 
  -1   2   4       61.07       85.36      9.93 o 
   0   2   4       14.74       10.83      5.44 o 
   1   2   4        0.62       12.77      5.22 o 
   2   2   4     1949.65     2048.26     59.56 o 
   3   2   4     2476.42     2718.92     66.83 o 
   4   2   4       80.97       93.04     13.53 o 
   5   2   4      113.44      152.47     13.72 o 
   6   2   4     2769.61     2992.41     76.13 o 
   7   2   4      583.41      580.49     24.84 o 
   8   2   4        2.33       18.20     12.90 o 
   9   2   4      535.24      489.70     31.55 o 
  10   2   4       76.47       95.56     25.76 o 
  11   2   4      248.39      219.83     29.04 o 
  12   2   4       39.45       13.22     19.96 o 
  13   2   4       30.06       21.25     23.78 o 
  14   2   4      168.53      196.80     33.19 o 
  15   2   4      122.15      232.82     37.14 o 
 -16   3   4       12.58       57.97     31.63 o 
 -15   3   4       56.70      108.37     51.60 o 
 -14   3   4      141.37      105.47     30.41 o 
 -13   3   4      135.34      215.59     38.43 o 
 -12   3   4       33.25       57.93     21.15 o 
 -11   3   4      907.71      737.50     46.08 o 
 -10   3   4      129.36      158.59     19.18 o 
  -9   3   4        6.15       29.46     12.20 o 
  -8   3   4      159.35      163.45     14.87 o 
  -7   3   4       46.28       41.68      9.81 o 
  -6   3   4       10.07       23.20      8.12 o 
  -5   3   4     4639.36     4427.52    103.03 o 
  -4   3   4      601.07      706.00     23.19 o 
  -3   3   4      425.44      434.33     18.66 o 
  -2   3   4      797.83      820.96     25.75 o 
  -1   3   4      238.65      268.75     20.31 o 
   0   3   4     1022.68     1010.68     29.98 o 
   1   3   4      104.22      108.58     10.61 o 
   2   3   4     1185.67     1093.09     32.70 o 
   3   3   4       21.46       54.34      8.94 o 
   4   3   4      498.45      588.10     23.12 o 
   5   3   4      251.01      314.84     21.18 o 
   6   3   4      580.05      606.14     24.84 o 
   7   3   4      218.54      322.51     26.90 o 
   8   3   4      293.90      252.12     31.58 o 
   9   3   4        0.28       45.22     21.24 o 
  10   3   4      171.78      259.24     27.86 o 
  11   3   4      142.43      175.77     28.93 o 
  12   3   4        5.53       16.51     21.43 o 
  13   3   4      152.54      108.64     29.72 o 
  14   3   4        2.39       41.46     32.89 o 
  15   3   4        0.05       90.83     36.18 o 
 -16   4   4       40.71      106.57     36.80 o 
 -15   4   4      111.89      145.41     37.34 o 
 -14   4   4       32.52       30.51     51.59 o 
 -13   4   4        0.53       45.33     22.47 o 
 -12   4   4       23.31       62.79     21.08 o 
 -11   4   4      469.31      514.62     43.08 o 
 -10   4   4      422.46      411.53     40.25 o 
  -9   4   4     1293.10     1173.11     72.84 o 
  -8   4   4        2.71       25.70     14.75 o 
  -7   4   4      373.54      422.22     20.00 o 
  -6   4   4      137.72      191.33     15.33 o 
  -5   4   4      736.04      687.77     33.02 o 
  -4   4   4     1189.71     1103.83     36.69 o 
  -3   4   4      895.22      905.17     28.35 o 
  -2   4   4      147.16      166.94     15.61 o 
  -1   4   4     2672.47     2813.31     69.79 o 
   0   4   4      437.85      460.17     18.97 o 
   1   4   4      659.56      752.98     26.23 o 
   2   4   4       19.89       33.95      8.15 o 
   3   4   4       81.04      129.25     13.57 o 
   4   4   4      439.66      459.96     25.30 o 
   5   4   4       71.04      104.39     13.33 o 
   6   4   4      243.09      283.06     22.27 o 
   7   4   4      542.03      506.23     35.11 o 
   8   4   4      163.61      232.90     25.23 o 
   9   4   4        1.95        0.00     14.31 o 
  10   4   4      244.30      345.40     36.63 o 
  11   4   4       75.08       93.96     21.34 o 
  12   4   4       11.74       40.74     24.89 o 
  13   4   4        7.97       68.45     29.16 o 
  14   4   4        2.13       10.72     36.10 o 
  15   4   4       76.14       76.87     57.53 o 
 -16   5   4       92.86      136.72     43.02 o 
 -15   5   4      145.00      175.88     57.91 o 
 -14   5   4      314.34      302.76     44.57 o 
 -13   5   4        5.49       45.35     22.52 o 
 -12   5   4       56.51       80.46     24.58 o 
 -11   5   4       36.46       55.96     21.61 o 
 -10   5   4      263.59      294.66     35.86 o 
  -9   5   4      462.90      488.70     40.63 o 
  -8   5   4        7.02       39.92     15.94 o 
  -7   5   4      626.80      603.49     35.39 o 
  -6   5   4      762.65      877.36     35.52 o 
  -5   5   4      190.81      284.85     26.92 o 
  -4   5   4      719.46      626.88     28.23 o 
  -3   5   4      517.80      576.84     30.01 o 
  -2   5   4     2398.40     2195.08     61.84 o 
  -1   5   4       21.07       49.31      8.98 o 
   0   5   4      863.78      849.38     29.33 o 
   1   5   4      289.66      323.12     18.86 o 
   2   5   4       22.99       22.41      9.43 o 
   3   5   4     1150.23     1256.97     40.23 o 
   4   5   4        6.17        7.10     11.11 o 
   5   5   4      106.08      136.73     15.56 o 
   6   5   4     1125.72      970.74     48.95 o 
   7   5   4       22.36       48.36     15.88 o 
   8   5   4     2087.18     1579.82     62.01 o 
   9   5   4      591.96      656.25     38.09 o 
  10   5   4      270.59      291.25     36.22 o 
  11   5   4       76.33       56.26     25.85 o 
  12   5   4        5.94       34.73     27.70 o 
  13   5   4      319.80      298.50     45.83 o 
  14   5   4       20.97       71.89     37.50 o 
 -15   6   4      126.04      108.71     40.74 o 
 -14   6   4        0.50       66.68     29.12 o 
 -13   6   4      250.81      178.17     42.93 o 
 -12   6   4      134.20      130.26     29.38 o 
 -11   6   4     1316.42      988.20     57.60 o 
 -10   6   4       33.99       28.55     20.16 o 
  -9   6   4      123.35      129.10     24.29 o 
  -8   6   4      409.62      403.66     37.29 o 
  -7   6   4        8.84       19.26     17.28 o 
  -6   6   4      179.35      190.95     20.78 o 
  -5   6   4       22.70       43.63     12.99 o 
  -4   6   4      508.29      470.31     27.78 o 
  -3   6   4      474.91      520.63     27.97 o 
  -2   6   4     2376.25     2302.42     75.01 o 
  -1   6   4      817.62      784.11     28.40 o 
   0   6   4      944.08      899.43     32.28 o 
   1   6   4        1.20       16.43      9.78 o 
   2   6   4      362.63      380.62     22.10 o 
   3   6   4        6.61       50.86     12.08 o 
   4   6   4      858.51      686.78     28.96 o 
   5   6   4        1.60        4.86     12.30 o 
   6   6   4       30.19       29.66     15.33 o 
   7   6   4      210.60      214.04     24.80 o 
   8   6   4      600.82      602.96     41.26 o 
   9   6   4      448.21      501.37     47.11 o 
  10   6   4      301.48      343.38     55.68 o 
  11   6   4      138.03      205.12     39.32 o 
  12   6   4       44.46      127.22     31.32 o 
  13   6   4       22.42       93.48     50.60 o 
  14   6   4       43.74       79.43     36.87 o 
 -15   7   4       16.66       89.49     32.17 o 
 -14   7   4      196.53      172.75     37.30 o 
 -13   7   4       64.88       90.43     28.40 o 
 -12   7   4       61.10       95.89     27.66 o 
 -11   7   4       86.85      112.26     34.79 o 
 -10   7   4       73.16       88.89     24.91 o 
  -9   7   4      379.23      372.92     39.07 o 
  -8   7   4      114.68      128.12     28.82 o 
  -7   7   4      659.57      572.49     37.98 o 
  -6   7   4      676.92      731.30     43.03 o 
  -5   7   4      782.75      659.99     33.51 o 
  -4   7   4      351.18      399.56     34.76 o 
  -3   7   4        0.01       13.50     17.17 o 
  -2   7   4       80.15       66.87     15.90 o 
  -1   7   4     1183.49     1051.31     36.51 o 
   0   7   4     1541.86     1460.96     46.32 o 
   1   7   4       58.89       86.36     15.12 o 
   2   7   4      285.70      367.64     28.50 o 
   3   7   4     2242.10     1986.01     59.61 o 
   4   7   4      275.82      364.13     27.44 o 
   5   7   4      382.06      482.28     37.37 o 
   6   7   4      334.39      321.04     33.83 o 
   7   7   4       52.38       37.17     22.13 o 
   8   7   4       99.51       96.84     33.46 o 
   9   7   4        2.33       13.06     22.58 o 
  10   7   4      268.17      291.03     39.90 o 
  11   7   4       96.54       92.37     29.71 o 
  12   7   4       14.75      101.18     31.75 o 
  13   7   4        7.04       49.13     32.44 o 
 -14   8   4        0.08       50.87     33.55 o 
 -13   8   4       19.29       41.00     28.93 o 
 -12   8   4       14.93       36.19     26.50 o 
 -11   8   4        7.13        0.00     40.95 o 
 -10   8   4      113.37      121.53     27.87 o 
  -9   8   4      395.08      346.60     38.43 o 
  -8   8   4      632.07      615.51     47.12 o 
  -7   8   4        1.26       29.74     20.58 o 
  -6   8   4       34.89       73.61     22.48 o 
  -5   8   4        0.43        8.53     15.56 o 
  -4   8   4      143.68      139.52     21.66 o 
  -3   8   4       49.53       51.74     16.75 o 
  -2   8   4        5.98       34.38     15.85 o 
  -1   8   4      179.48      160.29     22.81 o 
   0   8   4      214.70      240.13     26.27 o 
   1   8   4       88.23      144.29     18.69 o 
   2   8   4     1118.92     1005.14     38.62 o 
   3   8   4       46.42       45.55     17.68 o 
   4   8   4      352.96      440.91     44.29 o 
   5   8   4       29.57       66.46     41.10 o 
   6   8   4      280.42      301.42     36.20 o 
   7   8   4       11.69       51.49     24.26 o 
   8   8   4      120.68      120.24     41.00 o 
   9   8   4      162.28      219.94     34.61 o 
  10   8   4       81.97       97.57     40.32 o 
  11   8   4       13.54       68.09     36.87 o 
  12   8   4       16.10        0.00     31.08 o 
 -13   9   4        5.25       12.68     30.30 o 
 -12   9   4        3.39       74.73     32.98 o 
 -11   9   4        0.05        4.55     25.60 o 
 -10   9   4      222.61      180.38     42.68 o 
  -9   9   4       11.59       26.99     40.96 o 
  -8   9   4      472.01      389.69     42.31 o 
  -7   9   4       61.19      103.92     25.37 o 
  -6   9   4      368.88      304.04     35.32 o 
  -5   9   4        0.95       30.58     21.37 o 
  -4   9   4      717.94      629.00     38.15 o 
  -3   9   4       83.34       73.30     19.46 o 
  -2   9   4       84.04      115.85     22.42 o 
  -1   9   4      150.13      211.81     27.21 o 
   0   9   4     1454.90     1245.62     52.54 o 
   1   9   4      442.70      478.92     44.57 o 
   2   9   4       11.92       12.13     22.42 o 
   3   9   4        0.12       15.71     18.64 o 
   4   9   4      495.45      555.79     45.62 o 
   5   9   4      631.79      548.87     49.20 o 
   6   9   4       45.04       48.94     26.71 o 
   7   9   4        0.00       29.72     33.60 o 
   8   9   4      145.53      222.12     34.06 o 
   9   9   4       65.85      115.43     32.61 o 
  10   9   4        0.22       49.91     32.50 o 
  11   9   4      115.25      143.05     36.93 o 
 -11  10   4        0.66       33.92     28.84 o 
 -10  10   4        4.69       49.81     30.09 o 
  -9  10   4        4.34       34.97     25.86 o 
  -8  10   4        7.12       11.83     26.33 o 
  -7  10   4        6.17       12.15     24.05 o 
  -6  10   4        6.00       30.83     23.61 o 
  -5  10   4        5.05       36.76     23.24 o 
  -4  10   4      132.80      150.66     30.05 o 
  -3  10   4      502.10      480.38     40.49 o 
  -2  10   4      722.95      761.69     45.78 o 
  -1  10   4        9.31       25.71     24.07 o 
   0  10   4       34.70       56.82     26.20 o 
   1  10   4      937.79      828.98     60.26 o 
   2  10   4        0.02       81.97     27.03 o 
   3  10   4        9.09       42.84     40.62 o 
   4  10   4        4.37       53.31     32.07 o 
   5  10   4        6.01       43.10     28.41 o 
   6  10   4       57.34       56.78     28.67 o 
   7  10   4      384.39      499.61     52.39 o 
   8  10   4       83.00      275.32    149.48 o 
   9  10   4      137.31      153.93     37.57 o 
  10  10   4        0.01       30.41     34.46 o 
 -10  11   4        6.05        0.37     28.88 o 
  -9  11   4       26.39       55.44     30.40 o 
  -8  11   4        4.90       42.61     28.72 o 
  -7  11   4      387.91      329.59     48.02 o 
  -6  11   4        4.80       51.56     28.07 o 
  -5  11   4      254.86      208.38     63.41 o 
  -4  11   4      133.41      185.84     43.33 o 
  -3  11   4      131.02      211.90     40.19 o 
  -2  11   4      562.71      527.56     85.30 o 
  -1  11   4      110.54      166.72     33.38 o 
   0  11   4      376.21      482.19     50.27 o 
   1  11   4        8.84       84.22     30.56 o 
   2  11   4      102.57       99.02     39.30 o 
   3  11   4        0.45       76.83     36.16 o 
   4  11   4       13.51       58.83     38.29 o 
   5  11   4      324.57      473.66     60.61 o 
   6  11   4        6.41       34.05     36.15 o 
   7  11   4      322.49      295.25     54.55 o 
   8  11   4       93.46      112.21     36.31 o 
  -8  12   4       72.19       89.67     36.34 o 
  -7  12   4       41.87       72.59     32.95 o 
  -6  12   4      167.35      242.68     50.64 o 
  -5  12   4       80.83       63.14     50.35 o 
  -4  12   4       24.16       83.06     40.58 o 
  -3  12   4      208.78      306.10     53.03 o 
  -2  12   4      306.07      322.05     46.76 o 
  -1  12   4      930.95      856.60     72.66 o 
   0  12   4        7.74       47.28     35.38 o 
   1  12   4      423.19      442.64     52.87 o 
   2  12   4       40.60        2.54     37.54 o 
   3  12   4        0.30       18.05     40.44 o 
   4  12   4      229.80      290.13     56.17 o 
   5  12   4        5.81       43.97     40.81 o 
   6  12   4       86.80       98.82     45.87 o 
  -5  13   4       38.18       61.48     45.51 o 
  -4  13   4        2.02       49.42     44.78 o 
  -3  13   4       79.16      170.47     53.06 o 
  -2  13   4      127.71      190.23     50.27 o 
  -1  13   4      130.11      117.08     39.86 o 
   0  13   4       47.38       88.74     53.89 o 
   1  13   4       29.86      132.45     48.19 o 
   2  13   4       10.54       78.69     44.81 o 
   3  13   4       41.27      122.50     50.25 o 
 -17   1   5       50.99       98.03     36.39 o 
 -16   1   5       80.74      115.99     33.46 o 
 -15   1   5       18.80       80.61     30.36 o 
 -14   1   5      530.85      540.32     42.24 o 
 -13   1   5       16.08       31.47     23.18 o 
 -12   1   5      278.61      357.46     53.41 o 
 -11   1   5      418.28      476.28     33.80 o 
 -10   1   5      467.27      395.41     24.21 o 
  -9   1   5       42.25       90.60     14.59 o 
  -8   1   5      432.20      442.68     20.75 o 
  -7   1   5     1262.01     1226.77     38.02 o 
  -6   1   5        0.28       19.80      7.48 o 
  -5   1   5      901.84      952.00     29.93 o 
  -4   1   5     3609.97     3737.46     88.03 o 
  -3   1   5      653.06      651.30     21.66 o 
  -2   1   5     1427.58     1411.82     37.52 o 
  -1   1   5      170.27      247.77     16.75 o 
   0   1   5      341.42      322.44     22.98 o 
   1   1   5      253.38      272.32     12.19 o 
   2   1   5      193.80      237.91     14.38 o 
   3   1   5       14.83       29.65      6.88 o 
   4   1   5      789.77      705.21     25.17 o 
   5   1   5      121.71      168.89     14.86 o 
   6   1   5      413.72      442.11     21.64 o 
   7   1   5      412.30      433.52     24.89 o 
   8   1   5       55.00      107.57     25.67 o 
   9   1   5      724.16      656.15     33.44 o 
  10   1   5        5.15       40.76     15.60 o 
  11   1   5       92.64      102.26     23.46 o 
  12   1   5       62.90      105.25     25.93 o 
  13   1   5        2.75       86.17     25.90 o 
  14   1   5        1.79       84.73     27.76 o 
  15   1   5       16.10      115.93     32.16 o 
 -17   2   5      121.62      278.50     61.28 o 
 -16   2   5       81.82       72.17     35.01 o 
 -15   2   5      128.82      134.46     33.85 o 
 -14   2   5        2.46       51.83     46.57 o 
 -13   2   5        0.11       30.31     22.34 o 
 -12   2   5       78.96      108.40     19.07 o 
 -11   2   5        5.36       40.66     16.47 o 
 -10   2   5      153.51      205.70     23.90 o 
  -9   2   5     1245.92     1098.68     37.44 o 
  -8   2   5      178.59      187.24     22.59 o 
  -7   2   5      742.36      750.13     27.47 o 
  -6   2   5      201.86      241.18     18.89 o 
  -5   2   5       36.00       32.62      8.10 o 
  -4   2   5      782.93      755.14     24.97 o 
  -3   2   5     1054.77     1190.03     34.05 o 
  -2   2   5      511.54      543.45     25.49 o 
  -1   2   5      174.84      201.60     10.91 o 
   0   2   5      595.49      643.23     21.22 o 
   1   2   5     3580.44     3510.59     83.04 o 
   2   2   5       95.11      110.00     11.67 o 
   3   2   5     5711.73     5644.76    128.95 o 
   4   2   5      214.45      281.50     17.56 o 
   5   2   5       51.04       45.74      9.65 o 
   6   2   5      777.28      645.96     30.33 o 
   7   2   5      260.17      276.22     21.50 o 
   8   2   5      463.21      463.44     31.46 o 
   9   2   5      151.17      157.45     21.65 o 
  10   2   5      739.01      615.47     35.05 o 
  11   2   5       32.20       39.03     21.01 o 
  12   2   5      239.69      253.74     34.28 o 
  13   2   5      485.19      443.65     52.04 o 
  14   2   5        1.98       65.17     28.06 o 
  15   2   5       19.27       81.47     31.56 o 
 -16   3   5        2.94       42.87     33.55 o 
 -15   3   5        0.05        6.13     29.25 o 
 -14   3   5       29.07       54.22     27.37 o 
 -13   3   5      153.46      171.60     28.18 o 
 -12   3   5       10.23       64.70     21.58 o 
 -11   3   5     1596.10     1331.15     74.26 o 
 -10   3   5      152.81      112.90     18.17 o 
  -9   3   5       88.00      161.78     18.43 o 
  -8   3   5      527.42      539.87     23.69 o 
  -7   3   5        4.15       18.08      9.30 o 
  -6   3   5      168.38      166.91     20.08 o 
  -5   3   5      199.44      297.76     23.28 o 
  -4   3   5        0.25       12.19      7.52 o 
  -3   3   5       35.07       36.08     13.81 o 
  -2   3   5      160.70      221.86     13.89 o 
  -1   3   5     2554.56     2510.30     62.89 o 
   0   3   5       18.31       24.71      7.39 o 
   1   3   5     3959.85     4125.51    106.06 o 
   2   3   5     2161.45     2151.41     56.39 o 
   3   3   5     2163.52     1975.84     53.29 o 
   4   3   5       35.14       42.81     10.34 o 
   5   3   5      237.50      336.80     22.02 o 
   6   3   5      441.09      491.74     27.67 o 
   7   3   5      258.83      301.16     22.33 o 
   8   3   5      409.45      369.70     42.88 o 
   9   3   5      736.87      685.94     40.67 o 
  10   3   5      211.59      250.78     27.61 o 
  11   3   5      129.39      146.51     24.34 o 
  12   3   5       36.61       54.66     24.63 o 
  13   3   5       79.69      177.73     32.57 o 
  14   3   5      215.47      214.74     41.59 o 
 -16   4   5      138.86      127.14     39.18 o 
 -15   4   5      292.06      205.83     41.51 o 
 -14   4   5       23.47       34.88     26.20 o 
 -13   4   5      121.41      112.65     27.20 o 
 -12   4   5      347.47      314.48     40.39 o 
 -11   4   5     1312.43     1026.95     51.68 o 
 -10   4   5      160.02      150.85     25.04 o 
  -9   4   5      770.00      582.64     35.01 o 
  -8   4   5       35.89       87.15     17.98 o 
  -7   4   5      534.64      499.41     22.66 o 
  -6   4   5        7.11       45.74     10.80 o 
  -5   4   5     1518.72     1270.29     40.87 o 
  -4   4   5      487.15      593.13     22.64 o 
  -3   4   5      632.04      569.04     21.80 o 
  -2   4   5      310.24      343.92     21.05 o 
  -1   4   5      796.14      789.64     30.82 o 
   0   4   5     4459.99     4560.29    107.64 o 
   1   4   5     1204.71     1176.26     36.57 o 
   2   4   5        0.10       34.86      9.77 o 
   3   4   5     3093.70     3089.72     78.59 o 
   4   4   5      705.86      713.86     30.36 o 
   5   4   5      175.91      234.80     19.79 o 
   6   4   5       44.96       36.12     11.84 o 
   7   4   5      382.30      436.05     32.74 o 
   8   4   5       24.60       48.77     19.77 o 
   9   4   5      419.34      437.98     35.64 o 
  10   4   5      380.88      367.16     37.72 o 
  11   4   5       41.55       68.23     21.49 o 
  12   4   5        6.17       93.97     26.10 o 
  13   4   5      531.05      570.63     88.43 o 
  14   4   5       19.57       32.32     36.39 o 
 -16   5   5       33.66       49.34     37.71 o 
 -15   5   5       48.78      106.76     34.25 o 
 -14   5   5      189.64      171.88     32.72 o 
 -13   5   5      172.84      150.03     30.53 o 
 -12   5   5        6.52       32.74     22.01 o 
 -11   5   5       25.04       58.69     21.22 o 
 -10   5   5      119.75       95.68     22.61 o 
  -9   5   5        1.07       21.05     17.17 o 
  -8   5   5      207.11      215.29     26.84 o 
  -7   5   5      120.23      167.38     19.02 o 
  -6   5   5      386.69      446.71     29.91 o 
  -5   5   5      500.04      512.84     26.32 o 
  -4   5   5       25.57       55.97     11.77 o 
  -3   5   5      415.17      393.26     19.04 o 
  -2   5   5      317.05      385.57     20.23 o 
  -1   5   5      719.83      699.63     30.88 o 
   0   5   5       41.42       56.57     10.61 o 
   1   5   5       13.01       22.96     10.45 o 
   2   5   5      701.76      638.79     26.55 o 
   3   5   5       58.69       83.26     15.97 o 
   4   5   5       75.30      125.86     21.71 o 
   5   5   5        5.15       38.01     12.93 o 
   6   5   5      455.57      457.25     33.86 o 
   7   5   5       42.77       47.39     17.36 o 
   8   5   5      101.80      119.04     21.87 o 
   9   5   5      731.67      745.26     40.06 o 
  10   5   5        5.00       39.47     20.14 o 
  11   5   5       56.29      135.78     32.23 o 
  12   5   5        3.92       18.37     27.61 o 
  13   5   5       33.83       73.75     36.25 o 
  14   5   5       16.85       62.93     82.42 o 
 -15   6   5       12.83        0.00     34.87 o 
 -14   6   5        4.01       65.15     28.95 o 
 -13   6   5        1.51       30.27     26.26 o 
 -12   6   5       46.18       63.32     24.20 o 
 -11   6   5       28.70       38.34     22.36 o 
 -10   6   5      415.13      364.89     37.91 o 
  -9   6   5      125.32      105.81     22.90 o 
  -8   6   5       33.99      102.79     24.70 o 
  -7   6   5      523.40      516.55     37.63 o 
  -6   6   5        9.40       27.00     12.43 o 
  -5   6   5        0.02        6.14     12.16 o 
  -4   6   5       92.30      145.54     18.58 o 
  -3   6   5       11.15       17.83     13.52 o 
  -2   6   5      397.86      427.44     20.91 o 
  -1   6   5      170.13      220.38     19.72 o 
   0   6   5      113.24      141.42     15.90 o 
   1   6   5       55.11       57.01     12.26 o 
   2   6   5        0.16       11.01     12.73 o 
   3   6   5      353.12      366.40     26.23 o 
   4   6   5      481.14      521.83     27.07 o 
   5   6   5       31.08       64.33     16.96 o 
   6   6   5       16.01        7.49     16.62 o 
   7   6   5      128.18      132.86     23.10 o 
   8   6   5      137.24      185.00     24.94 o 
   9   6   5      167.07      175.20     31.65 o 
  10   6   5       58.08       78.38     32.77 o 
  11   6   5      216.27      276.38     42.35 o 
  12   6   5       11.82       28.97     27.17 o 
  13   6   5      135.91      197.12     45.48 o 
 -14   7   5       25.97       23.79     30.44 o 
 -13   7   5      137.83      131.30     36.68 o 
 -12   7   5        5.72       20.79     24.81 o 
 -11   7   5       83.94      140.48     34.63 o 
 -10   7   5      106.30      138.08     29.71 o 
  -9   7   5      164.69      237.62     30.46 o 
  -8   7   5      210.98      225.42     28.74 o 
  -7   7   5        0.33        3.21     18.48 o 
  -6   7   5      106.96       67.32     20.37 o 
  -5   7   5       65.89      109.17     18.58 o 
  -4   7   5     1547.75     1190.39     56.59 o 
  -3   7   5       33.79       34.83     15.16 o 
  -2   7   5      518.23      475.27     31.00 o 
  -1   7   5      347.01      391.25     33.39 o 
   0   7   5       21.21       54.99     13.08 o 
   1   7   5      159.03      178.82     19.17 o 
   2   7   5      222.93      275.09     23.13 o 
   3   7   5       86.79       99.15     17.06 o 
   4   7   5        0.62       39.78     13.98 o 
   5   7   5       19.57       34.21     19.09 o 
   6   7   5        0.07       34.68     20.81 o 
   7   7   5       23.80       58.05     25.27 o 
   8   7   5       36.20      100.58     27.27 o 
   9   7   5      107.96      141.39     29.98 o 
  10   7   5       18.71       76.49     30.44 o 
  11   7   5       67.83       80.71     36.45 o 
  12   7   5        0.00       30.04     38.29 o 
 -14   8   5      241.95      227.84     39.26 o 
 -13   8   5       22.34        0.05     28.93 o 
 -12   8   5       98.87      102.22     30.97 o 
 -11   8   5       83.96       66.61     26.10 o 
 -10   8   5       10.70       50.34     24.80 o 
  -9   8   5      566.42      507.48     44.17 o 
  -8   8   5       15.45       19.12     20.61 o 
  -7   8   5     1418.33     1122.88     56.15 o 
  -6   8   5      350.95      315.14     35.17 o 
  -5   8   5      367.12      385.22     29.84 o 
  -4   8   5     1641.93     1352.70     60.05 o 
  -3   8   5        4.95       27.26     16.49 o 
  -2   8   5      848.33      733.33     37.18 o 
  -1   8   5        0.59       25.59     16.60 o 
   0   8   5     1047.40      872.22     41.47 o 
   1   8   5      228.82      224.62     22.58 o 
   2   8   5     1063.61      894.24     37.12 o 
   3   8   5      273.26      331.83     28.32 o 
   4   8   5       22.74       39.62     21.46 o 
   5   8   5       87.65       62.30     24.81 o 
   6   8   5       58.95      107.04     27.24 o 
   7   8   5        4.13       53.64     27.36 o 
   8   8   5      157.97      242.87     36.35 o 
   9   8   5       28.60       55.46     29.37 o 
  10   8   5        0.38       16.87     36.30 o 
  11   8   5       36.21       95.46     46.46 o 
  12   8   5       87.70      133.85     42.50 o 
 -13   9   5      131.95      107.46     35.41 o 
 -12   9   5        4.20       24.16     29.17 o 
 -11   9   5      312.06      244.06     47.79 o 
 -10   9   5        5.49       71.46     26.83 o 
  -9   9   5       47.15       60.58     26.12 o 
  -8   9   5      273.39      234.05     42.13 o 
  -7   9   5        2.01        0.07     20.96 o 
  -6   9   5      104.20       73.39     24.64 o 
  -5   9   5       86.90      131.09     27.42 o 
  -4   9   5      256.19      269.98     30.19 o 
  -3   9   5      108.38      123.06     23.08 o 
  -2   9   5      294.49      360.33     32.95 o 
  -1   9   5      981.50      880.18     43.49 o 
   0   9   5      148.14      192.48     26.54 o 
   1   9   5       46.12       93.38     22.03 o 
   2   9   5      146.61      140.01     42.37 o 
   3   9   5       47.49       85.81     19.83 o 
   4   9   5      358.11      370.99     39.83 o 
   5   9   5        2.65       11.44     26.57 o 
   6   9   5       82.94      103.99     29.20 o 
   7   9   5      173.78      212.16     39.44 o 
   8   9   5        6.92       24.94     32.22 o 
   9   9   5      340.83      305.47     49.85 o 
  10   9   5       33.25       68.87     42.32 o 
  11   9   5       69.34      136.83     42.26 o 
 -11  10   5       21.74       31.28     30.90 o 
 -10  10   5       35.62      107.70     32.88 o 
  -9  10   5      108.90       87.83     30.31 o 
  -8  10   5       29.65       68.89     26.58 o 
  -7  10   5      365.49      392.62     43.96 o 
  -6  10   5      146.97      168.26     32.20 o 
  -5  10   5        1.57       50.99     24.92 o 
  -4  10   5      100.79      136.69     25.71 o 
  -3  10   5      214.09      261.85     31.05 o 
  -2  10   5      434.42      422.92     41.86 o 
  -1  10   5      223.46      292.19     33.54 o 
   0  10   5      115.30      115.00     30.22 o 
   1  10   5       26.42       64.64     26.56 o 
   2  10   5       39.32       51.38     27.05 o 
   3  10   5       63.15       78.79     32.91 o 
   4  10   5        0.52        0.00     30.95 o 
   5  10   5      824.47      935.45     72.34 o 
   6  10   5       80.04      134.55     40.14 o 
   7  10   5      133.83      266.27     57.49 o 
   8  10   5      320.02      288.43     52.65 o 
   9  10   5      181.60      141.44     44.51 o 
 -10  11   5       32.85       52.90     32.03 o 
  -9  11   5       52.31       53.39     30.65 o 
  -8  11   5      553.18      484.96     52.36 o 
  -7  11   5       29.71       65.44     29.74 o 
  -6  11   5       36.49       55.96     29.26 o 
  -5  11   5      309.08      342.10     53.96 o 
  -4  11   5        2.23       30.96     27.58 o 
  -3  11   5      164.99      135.38     33.86 o 
  -2  11   5      165.46      129.73     33.48 o 
  -1  11   5      148.24      184.78     39.01 o 
   0  11   5        5.51       26.12     28.72 o 
   1  11   5        0.63       79.38     31.50 o 
   2  11   5       11.25       89.74     41.85 o 
   3  11   5      233.94      256.16     48.27 o 
   4  11   5       62.27       64.60     53.91 o 
   5  11   5       85.20       94.52     55.76 o 
   6  11   5       41.07       66.34     51.73 o 
   7  11   5      184.16       93.45    141.33 o 
   8  11   5        4.10       68.17     47.38 o 
  -8  12   5        0.20       40.95     33.29 o 
  -7  12   5       72.99       81.06     34.19 o 
  -6  12   5       26.58       78.48     33.73 o 
  -5  12   5       18.01       21.40     38.80 o 
  -4  12   5        7.70       15.39     59.97 o 
  -3  12   5        5.88      121.03     39.56 o 
  -2  12   5       16.21       27.80     30.40 o 
  -1  12   5       39.59       88.95     34.73 o 
   0  12   5        7.16       65.14     33.34 o 
   1  12   5        4.37       16.25     40.39 o 
   2  12   5        2.91       58.75     49.73 o 
   3  12   5       25.83       60.16     74.82 o 
   4  12   5        0.75       48.78     49.76 o 
   5  12   5       14.24        1.49     55.67 o 
   6  12   5        1.76       63.08    111.40 o 
  -4  13   5        3.81      176.02     61.75 o 
  -3  13   5      224.32      252.41     48.52 o 
  -2  13   5      128.93      207.30     54.93 o 
  -1  13   5       72.03       70.12     42.78 o 
   0  13   5       26.86      144.82     59.12 o 
   1  13   5       48.00      191.70     65.72 o 
   2  13   5        7.44       66.66     64.71 o 
 -17   0   6       88.04       93.11     70.31 o 
 -16   0   6      480.35      425.27     63.66 o 
 -15   0   6      152.11      120.43     40.88 o 
 -14   0   6      790.64      662.61     60.33 o 
 -13   0   6     1177.33      983.85    102.61 o 
 -12   0   6      135.32      173.53     66.51 o 
 -11   0   6     1024.82      993.63     76.33 o 
 -10   0   6     1130.69     1024.90     52.40 o 
  -9   0   6      563.18      528.77     35.46 o 
  -8   0   6     2417.26     2252.55     87.69 o 
  -7   0   6       77.91       70.74     16.81 o 
  -6   0   6     3448.47     3274.05    115.08 o 
  -5   0   6     1539.83     1608.17     63.75 o 
  -4   0   6     2186.92     1977.21     73.81 o 
  -3   0   6        9.79       18.54      8.83 o 
  -2   0   6       42.50       31.55     14.49 o 
  -1   0   6     2591.65     2302.86     81.48 o 
   0   0   6      100.55      166.05     34.44 o 
   1   0   6     3091.53     3278.70    132.13 o 
   2   0   6      438.04      483.55     48.70 o 
   3   0   6     1259.93     1401.97     93.74 o 
   4   0   6     1288.33     1322.92     56.43 o 
   5   0   6      568.82      481.82     39.27 o 
   6   0   6      253.59      306.83     38.62 o 
   7   0   6      231.24      293.62     58.68 o 
   8   0   6      309.06      368.64     39.10 o 
   9   0   6      749.50      692.52     46.83 o 
  10   0   6      197.01      228.50     41.74 o 
  11   0   6        0.78       24.80     29.18 o 
  12   0   6        0.81       19.11     34.76 o 
  13   0   6        2.01       64.13     48.45 o 
  14   0   6       86.89       75.85     45.15 o 
 -17   1   6       99.55      160.82     41.03 o 
 -16   1   6       43.06       52.64     29.58 o 
 -15   1   6      239.25      309.09     43.32 o 
 -14   1   6       60.61      130.28     26.50 o 
 -13   1   6      125.32      218.70     28.80 o 
 -12   1   6      206.18      260.31     40.18 o 
 -11   1   6      266.51      329.95     28.53 o 
 -10   1   6      178.23      206.39     22.21 o 
  -9   1   6      835.44      858.99     32.54 o 
  -8   1   6      173.55      231.77     22.66 o 
  -7   1   6      841.93      792.93     42.21 o 
  -6   1   6       65.48       90.41     11.52 o 
  -5   1   6      570.99      468.17     19.76 o 
  -4   1   6       20.31       51.67      8.81 o 
  -3   1   6     1915.39     2108.25     54.31 o 
  -2   1   6     5903.85     5919.23    133.44 o 
  -1   1   6       14.36       42.60      8.69 o 
   0   1   6      564.04      577.18     23.61 o 
   1   1   6       96.47      109.44     14.42 o 
   2   1   6      705.85      748.47     24.83 o 
   3   1   6     4153.80     3807.94     91.63 o 
   4   1   6      259.39      318.72     17.97 o 
   5   1   6        0.19       19.75      8.96 o 
   6   1   6       62.46      110.50     14.12 o 
   7   1   6      234.74      235.88     21.40 o 
   8   1   6       70.42       95.38     15.93 o 
   9   1   6       24.66       34.47     17.07 o 
  10   1   6      698.45      681.49     44.67 o 
  11   1   6        6.07       28.21     21.55 o 
  12   1   6        0.03       98.49     25.14 o 
  13   1   6       32.49      115.89     30.01 o 
  14   1   6       41.16       90.21     28.55 o 
 -17   2   6        6.09       74.45     36.35 o 
 -16   2   6        0.18       43.35     32.06 o 
 -15   2   6       36.37       20.29     27.62 o 
 -14   2   6        1.91        0.00     27.33 o 
 -13   2   6       65.03       29.88     44.78 o 
 -12   2   6       74.70       96.83     19.63 o 
 -11   2   6      104.16      124.65     19.31 o 
 -10   2   6      133.93      129.63     19.17 o 
  -9   2   6       98.09      125.42     19.37 o 
  -8   2   6        2.49       23.99     10.55 o 
  -7   2   6      717.15      755.80     37.78 o 
  -6   2   6      257.66      240.66     18.57 o 
  -5   2   6      307.47      373.83     18.77 o 
  -4   2   6        5.91       21.20      7.90 o 
  -3   2   6     3454.46     3366.79     81.50 o 
  -2   2   6      174.60      209.93     12.74 o 
  -1   2   6      388.77      422.41     20.31 o 
   0   2   6     1800.97     1983.14     58.18 o 
   1   2   6      915.25      958.00     29.41 o 
   2   2   6       59.43       74.56      9.83 o 
   3   2   6     3693.28     3788.97    100.60 o 
   4   2   6     1680.72     1559.12     50.70 o 
   5   2   6      208.14      223.18     19.86 o 
   6   2   6      657.73      555.38     40.10 o 
   7   2   6      417.08      404.72     24.87 o 
   8   2   6      337.33      375.23     31.14 o 
   9   2   6      958.04      825.90     41.26 o 
  10   2   6       85.56       98.85     21.29 o 
  11   2   6       76.78      127.97     27.24 o 
  12   2   6       34.70       51.93     25.34 o 
  13   2   6        0.33       19.58     24.73 o 
  14   2   6        2.36       69.03     40.68 o 
 -16   3   6        1.16       44.21     34.67 o 
 -15   3   6        0.01       62.94     30.73 o 
 -14   3   6      226.12      173.34     35.60 o 
 -13   3   6      237.56      297.71     65.89 o 
 -12   3   6        7.28       24.60     19.64 o 
 -11   3   6       57.09       79.94     20.85 o 
 -10   3   6      437.98      459.64     35.85 o 
  -9   3   6      272.83      280.94     23.88 o 
  -8   3   6      102.50      150.93     16.72 o 
  -7   3   6     1727.10     1761.44     50.77 o 
  -6   3   6       73.46      111.74     21.93 o 
  -5   3   6       21.46       77.37     11.46 o 
  -4   3   6       11.21       21.08      8.38 o 
  -3   3   6      382.85      387.23     18.64 o 
  -2   3   6       35.07       66.99     10.94 o 
  -1   3   6        7.43       34.49      7.95 o 
   0   3   6     1386.57     1393.82     44.11 o 
   1   3   6      136.18      140.10     12.84 o 
   2   3   6       17.92       24.67      8.52 o 
   3   3   6        7.74        8.09     13.39 o 
   4   3   6      144.21      224.90     18.66 o 
   5   3   6      125.27      170.46     16.82 o 
   6   3   6       22.08       37.80     12.09 o 
   7   3   6      210.98      262.94     23.54 o 
   8   3   6       83.45      112.79     19.62 o 
   9   3   6        4.05       42.64     17.78 o 
  10   3   6      528.84      496.59     39.35 o 
  11   3   6       56.80      110.97     23.56 o 
  12   3   6       13.75       31.60     22.87 o 
  13   3   6       26.45      114.49     34.99 o 
  14   3   6       68.64       74.55     86.66 o 
 -16   4   6       39.66       71.80     39.05 o 
 -15   4   6       85.37      102.36     36.05 o 
 -14   4   6       69.05       75.43     47.12 o 
 -13   4   6       91.81       71.80     23.50 o 
 -12   4   6      304.13      338.80     37.70 o 
 -11   4   6       35.80       58.69     22.40 o 
 -10   4   6      228.29      228.45     28.71 o 
  -9   4   6       74.36       89.45     20.75 o 
  -8   4   6      116.64      173.17     20.20 o 
  -7   4   6      271.53      338.20     21.41 o 
  -6   4   6      486.66      483.26     22.08 o 
  -5   4   6       28.67       35.77     10.24 o 
  -4   4   6     3543.81     3465.17     92.92 o 
  -3   4   6      155.25      204.33     15.98 o 
  -2   4   6      572.41      573.94     37.21 o 
  -1   4   6      298.62      329.21     19.12 o 
   0   4   6       27.57       55.40      9.48 o 
   1   4   6      230.78      238.99     18.10 o 
   2   4   6       19.14       51.52     11.04 o 
   3   4   6      389.26      426.31     28.50 o 
   4   4   6      245.44      290.44     22.70 o 
   5   4   6       25.06       51.14     17.10 o 
   6   4   6      238.89      252.55     21.23 o 
   7   4   6       89.77      129.91     20.62 o 
   8   4   6       86.19      132.01     20.88 o 
   9   4   6       19.19       45.93     20.04 o 
  10   4   6        9.06       43.59     23.57 o 
  11   4   6       36.48        0.00     19.41 o 
  12   4   6        4.63        7.12     34.04 o 
  13   4   6      560.34      525.54     94.53 o 
  14   4   6       71.87       78.75     45.45 o 
 -16   5   6       12.23       79.83     32.53 o 
 -15   5   6        5.00        0.00     30.84 o 
 -14   5   6      137.85      145.05     41.55 o 
 -13   5   6      161.50      164.88     31.24 o 
 -12   5   6      164.84      160.75     29.48 o 
 -11   5   6        3.88       13.12     19.13 o 
 -10   5   6      110.89      121.58     30.44 o 
  -9   5   6        6.38       24.36     18.27 o 
  -8   5   6      435.79      536.40     39.34 o 
  -7   5   6       29.78       47.05     14.72 o 
  -6   5   6      183.38      168.48     20.06 o 
  -5   5   6      401.05      371.11     28.54 o 
  -4   5   6      443.40      445.45     21.28 o 
  -3   5   6      681.08      680.80     29.42 o 
  -2   5   6       63.32       78.81     12.11 o 
  -1   5   6      311.44      331.82     31.09 o 
   0   5   6      167.66      193.54     17.31 o 
   1   5   6      448.45      471.61     24.09 o 
   2   5   6      679.63      627.83     27.54 o 
   3   5   6       11.17       48.21     12.11 o 
   4   5   6      296.39      357.30     25.91 o 
   5   5   6      339.76      407.37     27.96 o 
   6   5   6      168.18      189.71     24.15 o 
   7   5   6      442.21      379.71     32.56 o 
   8   5   6       95.11      128.11     25.40 o 
   9   5   6       75.44       84.54     22.08 o 
  10   5   6       95.29      120.75     50.60 o 
  11   5   6      232.01      204.92     41.35 o 
  12   5   6      419.76      431.77     57.69 o 
  13   5   6      114.47      121.77     46.94 o 
 -15   6   6       36.92      117.82     33.34 o 
 -14   6   6       35.78       87.50     29.94 o 
 -13   6   6      185.62      180.65     32.85 o 
 -12   6   6      156.29       99.61     28.89 o 
 -11   6   6      121.18      174.24     29.86 o 
 -10   6   6       61.62      114.05     27.98 o 
  -9   6   6      300.77      338.91     36.33 o 
  -8   6   6     1466.87     1321.18     80.84 o 
  -7   6   6       47.91       73.94     21.10 o 
  -6   6   6      825.98      764.14     35.44 o 
  -5   6   6       10.41       34.28     14.88 o 
  -4   6   6       61.81       62.47     15.72 o 
  -3   6   6      768.21      691.30     37.66 o 
  -2   6   6      683.17      657.95     27.69 o 
  -1   6   6     3093.64     2870.96     76.47 o 
   0   6   6      346.75      428.94     30.10 o 
   1   6   6      183.15      207.98     22.45 o 
   2   6   6      279.46      262.60     22.31 o 
   3   6   6      131.75      216.92     20.76 o 
   4   6   6      296.83      380.55     27.85 o 
   5   6   6       10.60       28.50     17.39 o 
   6   6   6      243.21      327.77     31.54 o 
   7   6   6      372.08      324.90     34.87 o 
   8   6   6      118.49      175.27     35.87 o 
   9   6   6      503.49      617.93     68.44 o 
  10   6   6      362.03      282.36     45.36 o 
  11   6   6        8.65       53.37     58.26 o 
  12   6   6        0.29       18.24     36.25 o 
  13   6   6      100.62      105.42     53.06 o 
 -14   7   6       31.65       90.28     37.51 o 
 -13   7   6       31.86       43.97     26.48 o 
 -12   7   6       99.23      103.50     31.18 o 
 -11   7   6        0.01        8.30     23.97 o 
 -10   7   6       17.92       23.34     22.85 o 
  -9   7   6      459.76      394.65     39.80 o 
  -8   7   6      145.73      134.29     24.85 o 
  -7   7   6     1112.00      925.91     48.14 o 
  -6   7   6      192.13      221.58     29.76 o 
  -5   7   6      209.34      182.87     22.85 o 
  -4   7   6       15.48       59.29     16.30 o 
  -3   7   6      582.98      606.90     35.10 o 
  -2   7   6     1683.86     1409.84     52.99 o 
  -1   7   6      175.14      192.52     25.52 o 
   0   7   6     1146.93     1121.52     40.30 o 
   1   7   6      783.40      654.07     30.78 o 
   2   7   6       69.46      106.27     17.15 o 
   3   7   6      520.25      511.97     29.61 o 
   4   7   6       38.85       56.20     16.35 o 
   5   7   6       76.32      104.98     20.75 o 
   6   7   6       17.14       33.65     20.06 o 
   7   7   6        8.63       56.44     37.98 o 
   8   7   6      386.45      410.56     52.43 o 
   9   7   6      318.74      363.17     50.27 o 
  10   7   6        8.18       49.61     32.81 o 
  11   7   6       83.05       82.51     40.01 o 
  12   7   6       33.76       56.80     43.04 o 
 -13   8   6       47.38       77.67     31.27 o 
 -12   8   6        7.56       64.21     29.55 o 
 -11   8   6       13.74       46.25     28.04 o 
 -10   8   6      183.29      197.90     33.27 o 
  -9   8   6       39.65       68.44     24.46 o 
  -8   8   6      127.43      123.48     26.31 o 
  -7   8   6      101.26      108.40     24.32 o 
  -6   8   6        0.04        7.06     19.00 o 
  -5   8   6       31.55       46.64     17.04 o 
  -4   8   6      408.74      385.89     32.76 o 
  -3   8   6      112.70      109.12     21.60 o 
  -2   8   6      733.28      683.41     37.62 o 
  -1   8   6      193.36      238.94     27.36 o 
   0   8   6       63.71       55.12     23.23 o 
   1   8   6      283.44      298.35     25.94 o 
   2   8   6      358.79      366.30     33.39 o 
   3   8   6        3.07       15.12     15.42 o 
   4   8   6      321.39      382.22     68.22 o 
   5   8   6       18.75       21.75     27.31 o 
   6   8   6        6.22       33.18     28.52 o 
   7   8   6       78.38       52.08     31.98 o 
   8   8   6       67.19       59.62     32.87 o 
   9   8   6       57.48       42.04     34.62 o 
  10   8   6       69.06      115.59     38.87 o 
  11   8   6        5.36       36.96     38.00 o 
 -12   9   6       93.92      109.85     34.52 o 
 -11   9   6       91.03      101.54     31.96 o 
 -10   9   6       72.61       91.84     31.21 o 
  -9   9   6      137.96      229.10     36.44 o 
  -8   9   6      109.28      125.68     28.27 o 
  -7   9   6      252.33      178.24     30.72 o 
  -6   9   6      372.64      365.02     40.40 o 
  -5   9   6       35.57       68.16     24.41 o 
  -4   9   6      229.26      260.56     32.40 o 
  -3   9   6      791.71      792.09     42.07 o 
  -2   9   6       95.46      129.03     28.67 o 
  -1   9   6      672.57      646.79     55.70 o 
   0   9   6      208.75      244.31     31.15 o 
   1   9   6      376.92      406.78     38.44 o 
   2   9   6      151.83      161.42     29.51 o 
   3   9   6        5.74       13.36     38.86 o 
   4   9   6        6.47       79.07     31.11 o 
   5   9   6      270.39      277.69     54.11 o 
   6   9   6      368.36      300.75     83.88 o 
   7   9   6       81.40       70.94     35.42 o 
   8   9   6       22.56       51.38     44.81 o 
   9   9   6        2.22       94.94     51.41 o 
  10   9   6        9.75       92.34     40.58 o 
 -11  10   6       63.00      105.84     31.93 o 
 -10  10   6        5.12       53.66     30.56 o 
  -9  10   6      115.51      109.17     32.64 o 
  -8  10   6        7.70       31.53     24.60 o 
  -7  10   6       15.42       52.05     26.22 o 
  -6  10   6       41.25       40.66     26.20 o 
  -5  10   6        0.35       21.60     25.28 o 
  -4  10   6      229.90      305.30     38.81 o 
  -3  10   6        2.24       50.54     21.34 o 
  -2  10   6        2.95       64.24     22.76 o 
  -1  10   6       19.58       10.88     20.84 o 
   0  10   6      160.88      205.01     33.10 o 
   1  10   6      148.65      208.05     41.33 o 
   2  10   6        0.95       24.53     30.65 o 
   3  10   6      259.43      217.66     58.24 o 
   4  10   6        4.67       86.34     47.59 o 
   5  10   6        1.17        0.00     58.91 o 
   6  10   6      279.20      255.71     48.42 o 
   7  10   6        4.28       78.10     39.63 o 
   8  10   6      140.64      177.19     47.09 o 
   9  10   6       10.40      131.83     46.19 o 
  -9  11   6        9.24       64.13     31.78 o 
  -8  11   6        8.63        2.67     29.58 o 
  -7  11   6      311.42      351.64     44.58 o 
  -6  11   6       19.61       46.45     29.38 o 
  -5  11   6       60.69      104.76     32.39 o 
  -4  11   6      199.93      179.92     39.86 o 
  -3  11   6       76.47      133.75     30.04 o 
  -2  11   6       62.98       70.89     30.64 o 
  -1  11   6      649.71      481.40     63.26 o 
   0  11   6       22.87       33.62     32.01 o 
   1  11   6       89.20      143.27     43.68 o 
   2  11   6       58.97       48.33     48.85 o 
   3  11   6      117.09      160.05     54.85 o 
   4  11   6       68.31      192.82     65.56 o 
   5  11   6      165.47      145.36     82.66 o 
   6  11   6        0.65       23.85     57.86 o 
   7  11   6       36.33       22.03     64.61 o 
  -7  12   6        7.84        4.39     30.47 o 
  -6  12   6      319.23      386.29     49.64 o 
  -5  12   6        1.13       17.97     39.50 o 
  -4  12   6       20.17      192.36     60.57 o 
  -3  12   6       42.68      128.73     52.82 o 
  -2  12   6       19.45       53.49     39.94 o 
  -1  12   6      271.89      274.46     55.87 o 
   0  12   6       84.09      140.64     45.49 o 
   1  12   6       56.05      118.29     53.77 o 
   2  12   6      198.66      179.08     61.39 o 
   3  12   6       91.80       68.93     57.88 o 
   4  12   6       93.49      149.73     64.66 o 
   5  12   6       23.64      235.62    102.61 o 
  -2  13   6      112.15      301.17     70.08 o 
  -1  13   6        1.66       84.81     94.90 o 
   0  13   6       35.49       57.86     56.88 o 
 -17   1   7        1.98       46.54     36.62 o 
 -16   1   7       93.34      167.28     38.05 o 
 -15   1   7      124.36      176.08     35.45 o 
 -14   1   7      137.58      186.25     31.75 o 
 -13   1   7       60.32       43.30     23.33 o 
 -12   1   7        6.43       37.62     17.58 o 
 -11   1   7      486.73      496.97     32.66 o 
 -10   1   7      564.31      576.16     27.96 o 
  -9   1   7       27.00       55.03     16.96 o 
  -8   1   7      826.00      779.79     30.48 o 
  -7   1   7      269.59      341.69     21.33 o 
  -6   1   7      873.37      817.82     29.56 o 
  -5   1   7     1913.35     2038.51     55.75 o 
  -4   1   7       63.33       74.81     10.82 o 
  -3   1   7        9.84       43.25     11.97 o 
  -2   1   7      157.24      241.95     19.56 o 
  -1   1   7      285.64      318.19     20.68 o 
   0   1   7     1206.24     1223.48     40.86 o 
   1   1   7      328.31      413.53     31.16 o 
   2   1   7       86.17      111.84     10.94 o 
   3   1   7       37.98       39.80     11.58 o 
   4   1   7       22.98       54.40     10.70 o 
   5   1   7      425.49      468.14     24.89 o 
   6   1   7      365.41      393.64     24.98 o 
   7   1   7      114.69      151.13     19.01 o 
   8   1   7     1098.58      952.66     43.27 o 
   9   1   7       37.27       54.60     17.73 o 
  10   1   7      116.51       78.02     29.69 o 
  11   1   7       26.74       35.83     22.59 o 
  12   1   7       58.87      133.37     35.27 o 
  13   1   7       17.02       27.45     43.64 o 
  14   1   7       43.79       56.35     45.74 o 
 -16   2   7        1.16       83.21     34.79 o 
 -15   2   7       29.28      147.62     34.44 o 
 -14   2   7       24.77       59.83     26.84 o 
 -13   2   7       10.66       18.80     22.53 o 
 -12   2   7      184.49      203.35     34.28 o 
 -11   2   7       23.19       52.89     19.35 o 
 -10   2   7        1.42       52.51     14.37 o 
  -9   2   7      306.03      330.25     24.50 o 
  -8   2   7      380.14      443.04     24.95 o 
  -7   2   7      142.43      111.47     15.18 o 
  -6   2   7      103.88      149.66     16.00 o 
  -5   2   7      210.35      201.57     16.94 o 
  -4   2   7     1281.24     1332.30     40.13 o 
  -3   2   7       45.25      136.68     21.03 o 
  -2   2   7     4498.03     4464.29    105.25 o 
  -1   2   7      242.95      310.68     22.56 o 
   0   2   7      878.07      771.53     39.87 o 
   1   2   7      510.70      558.60     25.84 o 
   2   2   7      262.61      270.36     22.90 o 
   3   2   7      117.27      138.25     15.23 o 
   4   2   7       28.62       81.02     12.28 o 
   5   2   7      234.08      210.00     18.81 o 
   6   2   7       21.14       67.16     14.22 o 
   7   2   7      340.31      374.23     27.46 o 
   8   2   7       21.96        0.00     15.56 o 
   9   2   7      554.44      549.20     38.07 o 
  10   2   7      671.11      638.71     48.35 o 
  11   2   7        6.55       85.65     30.83 o 
  12   2   7      121.15      153.13     36.90 o 
  13   2   7       10.74       75.09     33.27 o 
  14   2   7        0.26       91.06     38.13 o 
 -16   3   7       90.13       66.88     35.99 o 
 -15   3   7       14.03       32.70     29.88 o 
 -14   3   7      272.96      258.16     40.95 o 
 -13   3   7      370.82      499.91     46.62 o 
 -12   3   7      344.89      382.84     38.82 o 
 -11   3   7       17.81       43.66     18.72 o 
 -10   3   7      233.80      238.12     30.03 o 
  -9   3   7        7.04       22.90     12.97 o 
  -8   3   7      548.16      528.64     30.61 o 
  -7   3   7      118.85      138.81     17.32 o 
  -6   3   7      540.77      477.20     26.24 o 
  -5   3   7      513.60      545.44     23.95 o 
  -4   3   7      101.73       91.19     12.16 o 
  -3   3   7     1017.45     1057.48     34.17 o 
  -2   3   7      796.10      804.59     27.48 o 
  -1   3   7     4912.58     4778.52    112.57 o 
   0   3   7        5.61       19.81     11.94 o 
   1   3   7      564.90      505.82     21.13 o 
   2   3   7       38.59       49.76     10.54 o 
   3   3   7     1759.71     1587.49     47.20 o 
   4   3   7     1041.61      881.74     54.22 o 
   5   3   7      988.30      986.68     40.26 o 
   6   3   7     1782.68     1526.55     48.90 o 
   7   3   7        3.42       27.60     14.88 o 
   8   3   7      136.88      138.70     25.24 o 
   9   3   7      547.12      533.79     61.96 o 
  10   3   7       41.47       84.81     29.21 o 
  11   3   7      374.37      322.31     38.61 o 
  12   3   7        2.24       41.55     31.51 o 
  13   3   7      166.37      267.02     71.65 o 
 -16   4   7       28.26       61.80     36.29 o 
 -15   4   7      257.55      244.92     53.92 o 
 -14   4   7      271.48      245.59     39.84 o 
 -13   4   7        0.06       17.79     25.25 o 
 -12   4   7      814.35      787.38     47.93 o 
 -11   4   7       17.57       22.29     19.73 o 
 -10   4   7       66.32       57.91     20.78 o 
  -9   4   7      109.69      165.89     24.72 o 
  -8   4   7      155.48      192.01     22.00 o 
  -7   4   7       44.02       58.54     15.64 o 
  -6   4   7      255.46      324.99     22.55 o 
  -5   4   7      121.69       90.15     13.85 o 
  -4   4   7      266.07      352.85     21.71 o 
  -3   4   7      582.47      607.92     24.52 o 
  -2   4   7     3496.07     3475.78     86.69 o 
  -1   4   7     2609.73     2599.41     76.50 o 
   0   4   7      632.70      587.40     24.18 o 
   1   4   7      150.85      202.58     17.17 o 
   2   4   7       33.84       51.09     12.00 o 
   3   4   7       60.98       78.18     14.07 o 
   4   4   7      323.55      383.76     25.03 o 
   5   4   7      124.59      150.61     20.69 o 
   6   4   7       60.56       82.51     23.02 o 
   7   4   7       11.14       11.31     19.95 o 
   8   4   7       66.43      110.78     24.36 o 
   9   4   7        1.75       57.38     23.16 o 
  10   4   7      285.22      252.70     35.64 o 
  11   4   7       38.21       67.97     30.10 o 
  12   4   7      228.26      366.45     48.85 o 
  13   4   7       26.65       96.11     48.09 o 
 -15   5   7       11.70        3.75     49.26 o 
 -14   5   7      122.96      137.00     39.08 o 
 -13   5   7       47.42       51.86     25.58 o 
 -12   5   7       28.84       53.87     24.40 o 
 -11   5   7        8.93       19.88     24.68 o 
 -10   5   7     1684.74     1274.76     59.66 o 
  -9   5   7      377.64      325.62     34.04 o 
  -8   5   7     1213.40     1099.31     72.49 o 
  -7   5   7      153.06      184.54     21.85 o 
  -6   5   7      720.35      677.97     32.50 o 
  -5   5   7      363.06      445.41     28.42 o 
  -4   5   7      377.36      397.41     25.71 o 
  -3   5   7        0.09        7.98     10.86 o 
  -2   5   7      686.65      686.01     40.08 o 
  -1   5   7       52.22       97.45     13.94 o 
   0   5   7        5.31       20.74     10.67 o 
   1   5   7        5.31       10.91     11.33 o 
   2   5   7       81.13      130.86     15.93 o 
   3   5   7      145.30      223.47     37.88 o 
   4   5   7       84.98       85.79     26.24 o 
   5   5   7       40.01       37.35     23.91 o 
   6   5   7       61.24       87.27     22.03 o 
   7   5   7      371.14      337.13     36.88 o 
   8   5   7       84.72       51.93     30.92 o 
   9   5   7        3.31        1.99     22.45 o 
  10   5   7        1.63       25.82     26.79 o 
  11   5   7      204.81      248.54     37.75 o 
  12   5   7        0.17       32.24     37.23 o 
 -15   6   7       30.20       96.11     33.48 o 
 -14   6   7        8.92       56.78     30.63 o 
 -13   6   7       17.26       42.25     27.43 o 
 -12   6   7      124.29      115.01     29.09 o 
 -11   6   7       78.04       63.48     30.17 o 
 -10   6   7       37.38       49.21     21.50 o 
  -9   6   7       93.08       91.95     22.95 o 
  -8   6   7      637.63      641.31     45.73 o 
  -7   6   7      494.63      467.52     31.42 o 
  -6   6   7        1.43       46.66     16.66 o 
  -5   6   7        0.75       51.29     14.43 o 
  -4   6   7      382.08      381.53     26.61 o 
  -3   6   7      214.30      253.43     24.11 o 
  -2   6   7      247.93      292.72     22.92 o 
  -1   6   7      730.00      687.46     31.06 o 
   0   6   7       13.91       46.81     14.13 o 
   1   6   7        9.38       42.08     15.18 o 
   2   6   7       48.87       53.02     16.20 o 
   3   6   7       14.30       47.82     15.74 o 
   4   6   7        3.38       25.18     17.94 o 
   5   6   7        1.05       24.47     18.71 o 
   6   6   7      208.92      221.20     31.19 o 
   7   6   7       57.87       47.25     33.73 o 
   8   6   7      125.53       90.93     34.35 o 
   9   6   7        0.06       56.23     31.17 o 
  10   6   7        7.62       32.64     31.15 o 
  11   6   7      142.56      116.70     39.57 o 
  12   6   7        8.08       60.14     59.19 o 
 -14   7   7       64.40       94.50     32.70 o 
 -13   7   7      225.96      228.40     39.02 o 
 -12   7   7       20.48       26.61     25.34 o 
 -11   7   7      341.30      323.79     41.16 o 
 -10   7   7       44.06       58.73     24.87 o 
  -9   7   7        2.95       67.94     24.60 o 
  -8   7   7      580.36      576.90     46.42 o 
  -7   7   7      158.80      190.54     28.58 o 
  -6   7   7      144.93      159.58     26.38 o 
  -5   7   7       16.99        0.84     14.33 o 
  -4   7   7      861.23      868.23     40.16 o 
  -3   7   7      137.81      148.45     21.87 o 
  -2   7   7      650.69      529.89     34.08 o 
  -1   7   7      479.04      450.03     34.96 o 
   0   7   7       47.97       63.57     18.99 o 
   1   7   7      335.95      357.02     33.28 o 
   2   7   7       26.53       60.50     16.17 o 
   3   7   7        0.01       14.93     16.05 o 
   4   7   7       35.02       51.41     18.42 o 
   5   7   7       43.41       70.33     23.65 o 
   6   7   7        3.88       49.31     23.76 o 
   7   7   7        3.28       57.51     30.72 o 
   8   7   7       57.43       54.78     38.78 o 
   9   7   7       46.62      156.99     57.38 o 
  10   7   7       44.08       74.27     39.45 o 
  11   7   7        0.73       71.47     41.83 o 
 -13   8   7        0.00       49.89     34.83 o 
 -12   8   7      276.00      251.39     38.81 o 
 -11   8   7        0.00       31.26     27.12 o 
 -10   8   7       93.50      128.41     28.39 o 
  -9   8   7       95.63      132.32     29.52 o 
  -8   8   7       52.01       82.09     25.37 o 
  -7   8   7      540.81      580.75     56.22 o 
  -6   8   7        5.27       56.78     22.29 o 
  -5   8   7       87.16       82.54     20.45 o 
  -4   8   7        3.02       16.94     17.49 o 
  -3   8   7        4.82       14.18     18.76 o 
  -2   8   7       21.15       20.86     17.09 o 
  -1   8   7        1.37       17.41     20.00 o 
   0   8   7      324.57      360.36     57.05 o 
   1   8   7       69.70       92.54     23.58 o 
   2   8   7      289.26      289.93     28.86 o 
   3   8   7       53.32       77.40     20.72 o 
   4   8   7      343.42      327.48     37.54 o 
   5   8   7      299.69      292.48     51.09 o 
   6   8   7      176.65      114.68     42.71 o 
   7   8   7       42.92       74.55     35.85 o 
   8   8   7       93.25       62.82     36.40 o 
   9   8   7       84.99      131.01     42.48 o 
  10   8   7        0.81       36.66     38.08 o 
 -12   9   7       18.11       44.11     32.65 o 
 -11   9   7      349.76      360.49     46.62 o 
 -10   9   7        3.60       38.66     26.99 o 
  -9   9   7       20.76      100.08     28.70 o 
  -8   9   7      514.76      582.08     65.18 o 
  -7   9   7      254.52      267.29     36.43 o 
  -6   9   7      125.30      175.29     30.87 o 
  -5   9   7      139.88      236.02     29.09 o 
  -4   9   7       57.56      120.42     23.27 o 
  -3   9   7      196.57      192.84     31.33 o 
  -2   9   7        9.15       26.44     26.06 o 
  -1   9   7     1082.01      892.89     50.63 o 
   0   9   7       55.09       55.31     24.02 o 
   1   9   7      760.21      670.47     82.07 o 
   2   9   7       90.37      106.69     27.19 o 
   3   9   7      333.13      404.99     69.00 o 
   4   9   7       10.04       63.89     33.30 o 
   5   9   7        0.78       65.13     33.40 o 
   6   9   7       29.23       33.24     34.27 o 
   7   9   7       32.91      143.00     41.68 o 
   8   9   7      239.53      232.37     49.66 o 
   9   9   7      115.42      153.70     46.79 o 
 -11  10   7      115.11      172.77     44.75 o 
 -10  10   7        0.03       55.79     46.08 o 
  -9  10   7       67.17      116.82     32.71 o 
  -8  10   7        7.20        7.14     25.99 o 
  -7  10   7       43.28       76.75     26.90 o 
  -6  10   7       10.29       57.46     26.12 o 
  -5  10   7      146.12      170.12     33.63 o 
  -4  10   7      453.79      537.31     43.92 o 
  -3  10   7      110.63      115.16     30.39 o 
  -2  10   7      220.97      175.46     48.32 o 
  -1  10   7      102.54      201.41     34.43 o 
   0  10   7        0.07       25.67     31.32 o 
   1  10   7      142.18      177.18     42.62 o 
   2  10   7      825.93      822.93     98.06 o 
   3  10   7      106.20      103.90     48.54 o 
   4  10   7      176.10      265.68     61.59 o 
   5  10   7       41.07      123.99     74.58 o 
   6  10   7       13.39       73.42     53.49 o 
   7  10   7      109.47      105.86     43.05 o 
   8  10   7      207.04      238.32     72.30 o 
  -9  11   7        2.44       45.40     31.24 o 
  -8  11   7      140.08      107.26     33.63 o 
  -7  11   7       60.25       55.17     29.00 o 
  -6  11   7       81.02       67.03     36.86 o 
  -5  11   7      120.08      164.00     62.28 o 
  -4  11   7       88.05       84.89     36.12 o 
  -3  11   7        1.30        6.11     29.02 o 
  -2  11   7      177.05      147.69     40.33 o 
  -1  11   7      112.30      109.01     45.41 o 
   0  11   7      167.44      160.14     44.15 o 
   1  11   7      119.20      135.96     43.65 o 
   2  11   7      101.47       89.75     54.74 o 
   3  11   7      143.86      120.39     55.71 o 
   4  11   7        7.41       32.07     52.47 o 
   5  11   7       67.59      247.02     88.83 o 
   6  11   7       69.11      148.30     70.18 o 
  -6  12   7        2.74        3.16     38.17 o 
  -5  12   7       37.71       48.85     51.13 o 
  -4  12   7        0.23       41.08     47.15 o 
  -3  12   7       12.37       62.04     50.91 o 
  -2  12   7       33.87      135.83     41.04 o 
  -1  12   7       16.78      115.56     42.87 o 
   0  12   7        0.99       60.61     40.49 o 
   1  12   7       16.92       25.42     62.71 o 
   2  12   7       27.53       35.29     62.94 o 
   3  12   7      164.91      144.09     75.53 o 
 -16   0   8      358.27      358.18     86.46 o 
 -15   0   8       13.62       43.61     33.52 o 
 -14   0   8      121.83      225.23     42.99 o 
 -13   0   8     1046.88      882.80     69.26 o 
 -12   0   8       38.54       51.29     28.50 o 
 -11   0   8      830.02      659.94     54.57 o 
 -10   0   8     2382.28     1925.06     83.48 o 
  -9   0   8     3035.91     2674.48    127.64 o 
  -8   0   8      761.17      649.96     56.57 o 
  -7   0   8      752.94      866.39     70.00 o 
  -6   0   8      142.24      113.91     26.56 o 
  -5   0   8      245.39      314.28     27.45 o 
  -4   0   8     2532.08     2828.86    102.40 o 
  -3   0   8     2628.31     2706.76    151.26 o 
  -2   0   8     1819.66     1589.07     63.30 o 
  -1   0   8     6185.54     5516.25    180.68 o 
   0   0   8     3167.70     2990.93    136.19 o 
   1   0   8     1014.60      967.91     42.68 o 
   2   0   8       37.03       87.75     19.40 o 
   3   0   8      483.72      485.56     30.06 o 
   4   0   8      745.08      655.13     38.21 o 
   5   0   8     1655.98     1655.38     92.68 o 
   6   0   8      623.48      599.23     40.93 o 
   7   0   8      229.70      233.97     34.09 o 
   8   0   8      763.13      648.88     56.13 o 
   9   0   8       49.09      157.72     60.81 o 
  10   0   8       38.74       76.96     49.88 o 
  11   0   8        9.47       80.76     60.33 o 
  12   0   8      157.53      257.00     83.61 o 
  13   0   8       83.10      256.52     87.88 o 
 -16   1   8       36.33       52.62     55.85 o 
 -15   1   8      317.34      293.33     42.83 o 
 -14   1   8      290.33      227.82     38.72 o 
 -13   1   8      189.20      208.69     30.91 o 
 -12   1   8       20.84       46.55     19.04 o 
 -11   1   8       22.01       49.47     17.84 o 
 -10   1   8       18.75        6.77     17.04 o 
  -9   1   8      283.50      329.38     25.40 o 
  -8   1   8     1686.29     1513.50     66.50 o 
  -7   1   8      351.47      375.83     24.38 o 
  -6   1   8        0.24       13.32     11.54 o 
  -5   1   8      381.49      383.09     23.29 o 
  -4   1   8      607.37      620.11     25.19 o 
  -3   1   8       75.89       66.10     10.35 o 
  -2   1   8       90.66       71.07     13.30 o 
  -1   1   8     3132.61     2788.18     79.31 o 
   0   1   8       26.20       85.07     12.18 o 
   1   1   8       53.88       64.67     13.48 o 
   2   1   8       31.97       51.76     11.65 o 
   3   1   8       82.91      119.30     17.09 o 
   4   1   8      630.42      500.58     30.91 o 
   5   1   8       89.09      130.24     18.86 o 
   6   1   8      213.74      204.60     24.69 o 
   7   1   8      241.10      236.65     25.39 o 
   8   1   8      386.97      415.23     35.38 o 
   9   1   8       33.17       54.96     22.21 o 
  10   1   8        0.14        9.35     34.06 o 
  11   1   8       39.08       87.71     56.29 o 
  12   1   8      148.15      123.52     52.73 o 
  13   1   8       30.70       18.19     43.56 o 
 -16   2   8      117.19      149.31     61.55 o 
 -15   2   8        9.89       15.16     27.59 o 
 -14   2   8      196.02      201.37     37.15 o 
 -13   2   8        0.75        0.76     26.40 o 
 -12   2   8      169.75      182.89     37.02 o 
 -11   2   8      598.59      583.63     34.83 o 
 -10   2   8      613.01      656.45     35.18 o 
  -9   2   8      312.08      267.44     43.32 o 
  -8   2   8      147.62      217.13     20.14 o 
  -7   2   8      432.45      445.41     26.82 o 
  -6   2   8      691.13      685.59     27.94 o 
  -5   2   8      249.99      309.72     19.98 o 
  -4   2   8      231.43      329.10     19.65 o 
  -3   2   8       28.99       56.31     13.92 o 
  -2   2   8       33.89       73.64     13.90 o 
  -1   2   8      647.69      694.74     30.32 o 
   0   2   8      139.54      176.64     18.73 o 
   1   2   8      593.13      586.39     27.87 o 
   2   2   8      230.14      264.20     23.04 o 
   3   2   8     1980.89     1734.95     57.34 o 
   4   2   8      345.69      323.06     27.04 o 
   5   2   8        2.59       37.13     14.21 o 
   6   2   8     2098.78     1646.14     59.11 o 
   7   2   8      790.82      700.60     55.57 o 
   8   2   8      625.14      540.57     47.55 o 
   9   2   8       33.74       79.18     23.71 o 
  10   2   8       10.78       90.24     27.02 o 
  11   2   8        4.61       26.56     44.18 o 
  12   2   8       81.05      138.36     47.66 o 
  13   2   8      134.72      162.44     50.03 o 
 -16   3   8        5.11       30.59     34.44 o 
 -15   3   8       13.44       78.37     31.78 o 
 -14   3   8       17.72       98.89     34.14 o 
 -13   3   8       45.06       40.94     24.15 o 
 -12   3   8       18.41       36.22     23.27 o 
 -11   3   8       48.47       32.81     20.25 o 
 -10   3   8      127.18      166.28     26.67 o 
  -9   3   8        1.37       45.13     16.58 o 
  -8   3   8      159.77      240.79     23.39 o 
  -7   3   8        3.65       20.49     19.38 o 
  -6   3   8      256.53      266.17     23.76 o 
  -5   3   8      303.21      387.97     24.18 o 
  -4   3   8       28.83       78.84     12.29 o 
  -3   3   8      246.40      314.74     19.93 o 
  -2   3   8      449.08      490.50     20.75 o 
  -1   3   8      203.85      228.58     21.92 o 
   0   3   8      666.16      697.10     31.49 o 
   1   3   8       75.86       89.95     15.69 o 
   2   3   8       31.73       37.46     13.62 o 
   3   3   8       35.84       61.35     15.35 o 
   4   3   8       77.54       56.62     16.08 o 
   5   3   8       38.18       39.45     16.53 o 
   6   3   8      254.32      208.98     30.26 o 
   7   3   8      271.42      308.19     33.09 o 
   8   3   8        0.56       39.61     36.82 o 
   9   3   8        1.49       37.21     22.06 o 
  10   3   8      159.16      144.08     51.70 o 
  11   3   8        0.26        5.84     60.33 o 
  12   3   8       16.05       63.66     69.83 o 
  13   3   8       62.63      163.32     75.06 o 
 -16   4   8       23.56       34.68     35.44 o 
 -15   4   8       63.66       88.11     37.32 o 
 -14   4   8        7.97       20.55     29.25 o 
 -13   4   8       46.05       56.79     26.47 o 
 -12   4   8      149.53      184.74     32.11 o 
 -11   4   8        0.20       46.14     25.51 o 
 -10   4   8      127.36      163.89     26.44 o 
  -9   4   8      133.48      153.37     24.58 o 
  -8   4   8      374.25      393.46     30.20 o 
  -7   4   8      451.85      480.67     30.60 o 
  -6   4   8      339.22      414.19     26.22 o 
  -5   4   8       57.98       70.96     14.10 o 
  -4   4   8      918.85      840.72     39.80 o 
  -3   4   8       10.64       14.20     14.14 o 
  -2   4   8       32.77       55.38     12.15 o 
  -1   4   8       37.13       73.41     23.58 o 
   0   4   8      139.09      191.11     21.09 o 
   1   4   8      195.41      240.48     22.73 o 
   2   4   8       38.47       61.45     17.89 o 
   3   4   8      326.30      369.55     29.44 o 
   4   4   8      153.07      175.37     21.98 o 
   5   4   8       16.11       32.77     16.35 o 
   6   4   8      637.84      634.39     45.77 o 
   7   4   8      118.19      107.14     25.65 o 
   8   4   8      203.51      278.08     34.75 o 
   9   4   8        4.98       20.06     23.61 o 
  10   4   8      341.29      349.67     42.58 o 
  11   4   8      113.62       99.75     31.73 o 
  12   4   8       18.55      129.48     38.79 o 
 -15   5   8        4.78       36.34     36.67 o 
 -14   5   8       29.62       46.50     29.48 o 
 -13   5   8       75.40       86.78     29.86 o 
 -12   5   8       43.18       37.96     23.92 o 
 -11   5   8      448.39      447.41     43.77 o 
 -10   5   8        9.51       11.06     19.41 o 
  -9   5   8       31.25       63.91     21.44 o 
  -8   5   8       45.99       78.40     27.91 o 
  -7   5   8     1063.92      967.81     42.24 o 
  -6   5   8      364.93      389.59     28.30 o 
  -5   5   8     1495.77     1332.76     49.34 o 
  -4   5   8        8.23       21.05     12.59 o 
  -3   5   8        0.31       33.01     11.19 o 
  -2   5   8       28.38       26.99     13.60 o 
  -1   5   8        9.35       21.84     14.51 o 
   0   5   8      361.53      361.04     29.71 o 
   1   5   8        0.00       25.67     13.82 o 
   2   5   8      680.96      640.04     33.63 o 
   3   5   8       44.33       67.17     17.06 o 
   4   5   8        7.74       24.99     16.40 o 
   5   5   8      327.85      361.55     31.65 o 
   6   5   8      389.98      343.67     36.45 o 
   7   5   8        8.20       68.06     24.61 o 
   8   5   8       27.49       26.20     29.55 o 
   9   5   8      440.39      543.41     49.96 o 
  10   5   8      280.48      220.44     61.16 o 
  11   5   8       81.18       60.09     32.57 o 
  12   5   8       75.01       42.75     47.93 o 
 -14   6   8        3.99       44.42     33.46 o 
 -13   6   8      130.80      149.96     40.68 o 
 -12   6   8       24.45       20.29     25.55 o 
 -11   6   8      300.67      263.17     34.53 o 
 -10   6   8       80.54       96.56     25.73 o 
  -9   6   8      559.04      478.55     40.14 o 
  -8   6   8      357.93      354.94     37.00 o 
  -7   6   8     1574.34     1289.33     51.63 o 
  -6   6   8      114.15      122.67     20.26 o 
  -5   6   8       41.17       70.17     17.15 o 
  -4   6   8      139.30      149.00     19.69 o 
  -3   6   8     3139.58     2651.67    126.03 o 
  -2   6   8       22.27       20.07     14.66 o 
  -1   6   8     1020.64      832.58     55.31 o 
   0   6   8       50.20       79.82     21.14 o 
   1   6   8      811.32      678.07     34.14 o 
   2   6   8       38.19       48.46     15.38 o 
   3   6   8      884.24      828.60     40.39 o 
   4   6   8       27.77       38.73     16.79 o 
   5   6   8      135.35      211.38     38.40 o 
   6   6   8       61.51       75.28     23.77 o 
   7   6   8        0.96       57.32     25.79 o 
   8   6   8      360.75      380.40     42.04 o 
   9   6   8       33.97       93.80     30.43 o 
  10   6   8      180.33      255.72     47.33 o 
  11   6   8       36.00       80.31     41.64 o 
 -14   7   8       13.37       68.05     33.25 o 
 -13   7   8       10.70        7.93     26.31 o 
 -12   7   8       14.22      100.19     29.76 o 
 -11   7   8       56.29       82.00     29.20 o 
 -10   7   8        4.32       11.30     24.49 o 
  -9   7   8       58.09      106.50     26.69 o 
  -8   7   8      241.48      242.53     31.94 o 
  -7   7   8       64.57       57.83     27.02 o 
  -6   7   8       28.98       47.13     17.73 o 
  -5   7   8      333.15      322.14     27.48 o 
  -4   7   8     1552.83     1372.92     65.29 o 
  -3   7   8      320.18      319.76     35.01 o 
  -2   7   8     1190.17     1006.10     51.73 o 
  -1   7   8        1.27       43.69     20.45 o 
   0   7   8       17.39       47.29     17.60 o 
   1   7   8      294.13      326.19     30.62 o 
   2   7   8      531.75      544.04     36.52 o 
   3   7   8        5.87       28.86     18.41 o 
   4   7   8       16.25       45.27     25.37 o 
   5   7   8       61.68      101.34     27.73 o 
   6   7   8       18.93       46.10     25.81 o 
   7   7   8      166.68      156.31     38.56 o 
   8   7   8       30.04       57.20     49.09 o 
   9   7   8      388.51      395.16     88.44 o 
  10   7   8        7.17       41.00     64.30 o 
 -13   8   8        2.39        0.00     29.15 o 
 -12   8   8       21.12       66.42     32.34 o 
 -11   8   8        0.29        0.00     27.84 o 
 -10   8   8       94.82      156.97     32.76 o 
  -9   8   8       98.45      106.26     29.78 o 
  -8   8   8       55.36       60.80     26.02 o 
  -7   8   8      143.10      145.83     28.51 o 
  -6   8   8       75.51       78.34     28.87 o 
  -5   8   8      744.07      593.77     46.40 o 
  -4   8   8      338.30      350.97     38.43 o 
  -3   8   8       98.23       98.23     25.26 o 
  -2   8   8       80.49       83.14     33.39 o 
  -1   8   8       89.17       86.96     26.74 o 
   0   8   8       84.39      105.03     26.80 o 
   1   8   8      155.04      185.29     31.28 o 
   2   8   8      202.32      224.23     37.24 o 
   3   8   8        0.22       42.48     22.35 o 
   4   8   8        2.35       55.95     39.36 o 
   5   8   8       71.67       69.25     33.60 o 
   6   8   8       45.45      196.98     62.55 o 
   7   8   8        0.08       16.95     43.15 o 
   8   8   8      103.52      134.61     41.26 o 
   9   8   8       14.97      142.16     43.13 o 
  10   8   8       14.55       54.08     43.46 o 
 -12   9   8        4.60       35.75     32.47 o 
 -11   9   8        2.27       70.60     30.18 o 
 -10   9   8       25.92       63.03     28.33 o 
  -9   9   8       20.10       53.67     27.77 o 
  -8   9   8        1.38       45.69     31.29 o 
  -7   9   8        9.47       32.41     32.13 o 
  -6   9   8       67.25       79.20     31.19 o 
  -5   9   8      312.52      252.08     35.12 o 
  -4   9   8      629.24      499.80     47.18 o 
  -3   9   8      482.29      542.24     49.07 o 
  -2   9   8        0.29       33.63     25.61 o 
  -1   9   8       63.90       54.06     25.92 o 
   0   9   8        0.10       44.74     24.16 o 
   1   9   8       46.31       63.44     28.28 o 
   2   9   8        0.01       63.23     25.96 o 
   3   9   8      322.82      356.04     63.76 o 
   4   9   8       33.05       82.86     44.77 o 
   5   9   8       46.14       80.49     37.38 o 
   6   9   8        1.07      131.01     40.05 o 
   7   9   8        3.46       29.15     43.26 o 
   8   9   8       33.87      199.06     47.75 o 
 -10  10   8        0.00       77.53     39.23 o 
  -9  10   8       18.26      104.13     40.62 o 
  -8  10   8       57.73       37.99     39.30 o 
  -7  10   8        1.01       62.60     33.94 o 
  -6  10   8      166.47       88.56     37.39 o 
  -5  10   8        4.93       26.86     35.11 o 
  -4  10   8      513.33      460.36     49.11 o 
  -3  10   8       12.43       64.71     29.63 o 
  -2  10   8      359.84      336.31     40.98 o 
  -1  10   8       63.06      113.63     28.95 o 
   0  10   8      323.05      336.41     42.74 o 
   1  10   8        1.09       70.97     32.22 o 
   2  10   8        2.90       96.45     52.73 o 
   3  10   8        3.75       25.03     43.19 o 
   4  10   8       36.75      222.08     57.06 o 
   5  10   8        9.53       35.70     64.61 o 
   6  10   8      143.24      166.82    126.36 o 
   7  10   8       10.15       93.11     44.39 o 
  -8  11   8        5.39       47.40     39.52 o 
  -7  11   8      122.93      178.76     41.00 o 
  -6  11   8       11.04       34.39     36.02 o 
  -5  11   8       18.06       30.40     53.97 o 
  -4  11   8      222.85      225.36     46.98 o 
  -3  11   8      202.20      243.18     40.32 o 
  -2  11   8      131.83      180.13     54.10 o 
  -1  11   8      140.60      201.49     51.60 o 
   0  11   8       42.80       50.60     37.27 o 
   1  11   8       42.88       83.60     68.88 o 
   2  11   8      359.56      468.47     74.64 o 
   3  11   8       66.74      106.70     64.84 o 
   4  11   8      106.63      176.72     65.07 o 
   5  11   8       25.64       85.44     59.90 o 
  -5  12   8        9.81       78.65     42.83 o 
  -4  12   8        7.38        3.83     50.68 o 
  -3  12   8       16.70        6.39     60.81 o 
  -2  12   8       71.16       58.37     43.60 o 
  -1  12   8      153.57      118.92     61.21 o 
   0  12   8        0.41        0.00     42.31 o 
   1  12   8      147.95      143.40     55.80 o 
   2  12   8       58.02      168.64     99.52 o 
 -16   1   9        4.20       55.71     32.60 o 
 -15   1   9       15.01       29.20     28.20 o 
 -14   1   9      101.01       73.89     31.28 o 
 -13   1   9      180.94      246.40     34.16 o 
 -12   1   9       51.36       91.40     20.96 o 
 -11   1   9        9.58       18.23     19.16 o 
 -10   1   9      480.95      518.57     31.08 o 
  -9   1   9       72.01       96.74     16.64 o 
  -8   1   9      119.37      112.29     17.01 o 
  -7   1   9        0.75       14.83     11.80 o 
  -6   1   9       76.08      106.14     14.91 o 
  -5   1   9     1172.57     1198.98     39.36 o 
  -4   1   9     1202.08     1223.92     39.98 o 
  -3   1   9     3063.28     3079.70     78.41 o 
  -2   1   9     1299.52     1168.85     55.46 o 
  -1   1   9      255.71      312.64     38.66 o 
   0   1   9        5.80       32.72     11.86 o 
   1   1   9      441.64      492.98     32.90 o 
   2   1   9       66.59       65.99     20.09 o 
   3   1   9        1.91        2.87     17.28 o 
   4   1   9        2.25       49.32     21.29 o 
   5   1   9      151.68      149.90     29.21 o 
   6   1   9      184.04      235.65     30.35 o 
   7   1   9      453.87      402.16     46.72 o 
   8   1   9      372.94      383.51     39.84 o 
   9   1   9        8.55       17.73     30.18 o 
  10   1   9        2.21        3.25     34.44 o 
  11   1   9        1.30      106.74     43.47 o 
  12   1   9       26.37       35.06     42.62 o 
 -16   2   9        0.03        1.48     33.15 o 
 -15   2   9      378.82      420.30     53.28 o 
 -14   2   9       14.49       15.13     28.68 o 
 -13   2   9      212.48      240.96     34.50 o 
 -12   2   9       47.69      113.89     26.13 o 
 -11   2   9       46.53       97.13     23.03 o 
 -10   2   9        0.45       13.79     15.75 o 
  -9   2   9        6.76       42.60     14.39 o 
  -8   2   9      709.26      650.96     30.56 o 
  -7   2   9       78.86      109.73     16.58 o 
  -6   2   9      179.38      214.63     30.61 o 
  -5   2   9      957.08      920.73     33.70 o 
  -4   2   9      222.04      290.37     31.23 o 
  -3   2   9       33.29       31.15     13.40 o 
  -2   2   9       72.73       88.89     15.81 o 
  -1   2   9        0.64        7.98     15.43 o 
   0   2   9       73.22      100.30     15.59 o 
   1   2   9        5.98       21.93     14.36 o 
   2   2   9      577.02      531.02     28.57 o 
   3   2   9      208.32      234.18     46.83 o 
   4   2   9      165.53      191.53     21.72 o 
   5   2   9       14.44       30.81     18.88 o 
   6   2   9      452.30      500.41     42.23 o 
   7   2   9      577.81      584.92     44.71 o 
   8   2   9       18.89       63.85     28.57 o 
   9   2   9      359.33      429.17     51.63 o 
  10   2   9       43.88        0.00     51.78 o 
  11   2   9        6.47       18.54     38.45 o 
  12   2   9       18.23       25.19     41.59 o 
 -16   3   9      165.09      202.33     42.60 o 
 -15   3   9        0.15       49.63     35.66 o 
 -14   3   9       92.09       94.25     33.44 o 
 -13   3   9      163.06      214.92     34.01 o 
 -12   3   9       67.08      104.59     26.80 o 
 -11   3   9       47.56       79.76     23.45 o 
 -10   3   9      487.29      561.41     42.76 o 
  -9   3   9     1455.19     1224.76     76.02 o 
  -8   3   9       12.00       36.73     14.06 o 
  -7   3   9     1183.88     1031.17     57.11 o 
  -6   3   9       14.90       32.92     13.39 o 
  -5   3   9      622.78      601.09     28.09 o 
  -4   3   9       43.54       28.59     16.00 o 
  -3   3   9     1228.78     1114.10     66.40 o 
  -2   3   9      571.22      512.50     29.41 o 
  -1   3   9      580.91      511.47     28.78 o 
   0   3   9      213.67      231.80     22.68 o 
   1   3   9     1346.16     1172.22     45.24 o 
   2   3   9       23.00       10.28     13.14 o 
   3   3   9     1524.69     1296.02     69.12 o 
   4   3   9      170.05      177.84     23.10 o 
   5   3   9      309.17      314.23     29.40 o 
   6   3   9      146.97      157.08     30.72 o 
   7   3   9      467.54      544.25     56.33 o 
   8   3   9      392.46      406.73     54.33 o 
   9   3   9      323.51      360.44     60.44 o 
  10   3   9       87.49       79.38     34.74 o 
  11   3   9       56.66       92.08     49.17 o 
  12   3   9       29.68       65.00     49.38 o 
 -15   4   9      222.72      229.80     46.95 o 
 -14   4   9       50.50      127.65     38.21 o 
 -13   4   9      268.74      353.25     42.15 o 
 -12   4   9        0.07       45.12     25.85 o 
 -11   4   9       13.28       39.81     22.42 o 
 -10   4   9       27.33       41.35     20.38 o 
  -9   4   9     1512.01     1291.43     58.54 o 
  -8   4   9     1355.88     1218.70     56.87 o 
  -7   4   9      470.99      491.21     32.20 o 
  -6   4   9     1251.58     1171.54     40.92 o 
  -5   4   9      340.57      362.32     30.07 o 
  -4   4   9      422.82      425.09     32.04 o 
  -3   4   9      999.62      814.26     36.75 o 
  -2   4   9      101.31       98.70     20.80 o 
  -1   4   9      256.81      297.26     30.03 o 
   0   4   9       30.33       28.90     15.35 o 
   1   4   9        1.24       33.35     14.94 o 
   2   4   9      934.94      857.23     38.38 o 
   3   4   9       60.60       52.42     19.11 o 
   4   4   9      161.35      176.08     24.05 o 
   5   4   9       15.26       22.37     21.23 o 
   6   4   9       46.57       58.75     23.95 o 
   7   4   9       96.65       60.18     28.23 o 
   8   4   9       40.21        6.44     36.96 o 
   9   4   9      196.54      191.90     47.36 o 
  10   4   9       28.35       81.50     61.18 o 
  11   4   9       13.61       65.72     37.86 o 
  12   4   9      108.79      122.75     51.73 o 
 -15   5   9        0.02       89.59     35.21 o 
 -14   5   9      160.00      199.01     38.00 o 
 -13   5   9      106.67      114.47     30.40 o 
 -12   5   9      182.35      181.00     32.61 o 
 -11   5   9       33.65       30.36     23.59 o 
 -10   5   9      100.40      130.96     28.14 o 
  -9   5   9      677.30      698.42     44.88 o 
  -8   5   9      144.67      153.64     23.01 o 
  -7   5   9        2.95        8.17     15.90 o 
  -6   5   9        0.18       21.81     17.64 o 
  -5   5   9       13.21       19.61     17.15 o 
  -4   5   9       96.34      114.17     22.65 o 
  -3   5   9       54.81       86.51     20.08 o 
  -2   5   9       57.10       79.85     20.99 o 
  -1   5   9       15.15        9.12     15.35 o 
   0   5   9       72.35       82.25     17.95 o 
   1   5   9      377.31      402.22     32.84 o 
   2   5   9      270.32      252.27     32.31 o 
   3   5   9       10.29       50.03     19.89 o 
   4   5   9      254.25      234.09     32.17 o 
   5   5   9      242.59      269.73     30.20 o 
   6   5   9      262.93      306.96     35.96 o 
   7   5   9       44.50       76.03     27.46 o 
   8   5   9        2.68       30.94     31.38 o 
   9   5   9      178.60      216.94     37.37 o 
  10   5   9       10.82       38.91     35.33 o 
  11   5   9       19.67       64.83     39.55 o 
 -14   6   9        6.10       94.18     35.14 o 
 -13   6   9        1.06       54.68     29.53 o 
 -12   6   9       51.44      131.68     46.63 o 
 -11   6   9       12.05       31.27     25.37 o 
 -10   6   9       61.37       54.12     24.09 o 
  -9   6   9       21.26       33.48     24.27 o 
  -8   6   9        3.63       33.26     26.31 o 
  -7   6   9      212.83      206.98     29.96 o 
  -6   6   9      230.87      300.26     34.65 o 
  -5   6   9      209.85      187.96     29.99 o 
  -4   6   9      191.39      168.49     27.41 o 
  -3   6   9      684.70      646.51     48.48 o 
  -2   6   9       54.82       83.28     22.99 o 
  -1   6   9      142.04      206.26     24.18 o 
   0   6   9        0.63       25.14     17.11 o 
   1   6   9      122.71      166.04     23.12 o 
   2   6   9      192.70      242.30     28.10 o 
   3   6   9      157.35      156.94     24.27 o 
   4   6   9        0.03       48.55     20.47 o 
   5   6   9      491.18      420.16     43.33 o 
   6   6   9       15.72       11.11     23.25 o 
   7   6   9        4.99        0.00     24.43 o 
   8   6   9       30.87       92.63     30.20 o 
   9   6   9       37.42      113.73     32.22 o 
  10   6   9       21.23       39.28     37.57 o 
 -13   7   9        7.74       13.51     30.19 o 
 -12   7   9        0.34       32.88     39.63 o 
 -11   7   9      391.81      364.97     44.09 o 
 -10   7   9        6.28       25.81     33.33 o 
  -9   7   9        1.06        3.63     28.28 o 
  -8   7   9        2.78        0.00     24.39 o 
  -7   7   9       25.31       57.99     29.33 o 
  -6   7   9       15.36       38.46     21.67 o 
  -5   7   9       11.76        5.11     19.93 o 
  -4   7   9     1322.47     1151.58     57.36 o 
  -3   7   9       17.30       43.73     21.13 o 
  -2   7   9      170.76      203.72     30.00 o 
  -1   7   9       13.55       43.08     22.79 o 
   0   7   9      202.71      233.49     32.99 o 
   1   7   9       39.72       59.92     38.00 o 
   2   7   9       56.24      115.20     38.74 o 
   3   7   9        5.81        0.00     19.99 o 
   4   7   9        5.39       61.84     24.46 o 
   5   7   9       10.83      101.28     28.09 o 
   6   7   9      130.66      254.70     38.29 o 
   7   7   9        0.23        0.00     25.92 o 
   8   7   9       70.58       48.49     37.08 o 
   9   7   9       15.56        0.00     36.84 o 
  10   7   9       32.02       21.55     39.82 o 
 -12   8   9      148.14      194.37     46.05 o 
 -11   8   9       98.14      103.02     68.96 o 
 -10   8   9      100.34       97.52     44.20 o 
  -9   8   9        2.77       46.06     35.28 o 
  -8   8   9       15.82       60.55     34.18 o 
  -7   8   9        9.79       40.99     28.22 o 
  -6   8   9        2.52       44.69     23.54 o 
  -5   8   9        9.34       68.49     24.83 o 
  -4   8   9        1.55       21.81     20.50 o 
  -3   8   9      214.89      190.57     33.32 o 
  -2   8   9       52.15       78.36     24.64 o 
  -1   8   9      202.02      220.76     33.78 o 
   0   8   9        0.64        9.54     22.85 o 
   1   8   9       60.15       79.55     25.61 o 
   2   8   9      155.87      198.99     34.20 o 
   3   8   9       22.90       62.92     24.50 o 
   4   8   9       35.78       41.92     33.00 o 
   5   8   9      107.15      164.21     39.86 o 
   6   8   9        5.22        9.52     32.86 o 
   7   8   9        0.33       63.38     49.76 o 
   8   8   9       37.62       92.70     38.01 o 
   9   8   9       43.86       91.60     44.19 o 
 -11   9   9      159.36      275.74     51.34 o 
 -10   9   9        2.50       19.29     35.40 o 
  -9   9   9       99.50      259.44     58.80 o 
  -8   9   9       66.64       64.57     36.07 o 
  -7   9   9      337.90      251.04     45.71 o 
  -6   9   9        0.93       35.49     31.23 o 
  -5   9   9        0.07       12.21     24.25 o 
  -4   9   9      279.26      265.71     37.92 o 
  -3   9   9      164.60      201.92     40.11 o 
  -2   9   9      779.83      673.97     71.04 o 
  -1   9   9      144.71      176.47     33.67 o 
   0   9   9        8.35       58.63     27.27 o 
   1   9   9      305.82      349.78     41.99 o 
   2   9   9       57.97       45.71     28.06 o 
   3   9   9      399.41      593.58     82.12 o 
   4   9   9        1.88       74.58     64.61 o 
   5   9   9      115.98      241.59     46.17 o 
   6   9   9      122.13      137.08     63.20 o 
   7   9   9        3.10        0.00     41.46 o 
  -9  10   9       84.18      121.35     42.95 o 
  -8  10   9      137.55      131.30     43.58 o 
  -7  10   9      305.64      258.04     49.47 o 
  -6  10   9       44.57       63.57     32.56 o 
  -5  10   9      392.14      228.06     47.47 o 
  -4  10   9       58.02       64.02     47.34 o 
  -3  10   9       50.19      109.81     32.09 o 
  -2  10   9        1.03       35.20     27.47 o 
  -1  10   9       10.63      112.46     33.25 o 
   0  10   9      428.64      383.70     45.48 o 
   1  10   9      112.48      131.73     49.30 o 
   2  10   9     1317.63     1108.60     98.22 o 
   3  10   9      272.36      306.08     67.09 o 
   4  10   9       54.90       88.84     57.44 o 
   5  10   9       34.05      100.44     74.82 o 
   6  10   9        3.92      129.25     88.36 o 
  -7  11   9       20.57       59.95     37.59 o 
  -6  11   9      257.47      282.17     51.49 o 
  -5  11   9        6.21       43.34     39.78 o 
  -4  11   9       20.45       55.58     39.20 o 
  -3  11   9       19.20      134.45     45.87 o 
  -2  11   9        2.30       34.75     36.07 o 
  -1  11   9       36.89       54.09     38.68 o 
   0  11   9        0.38       57.40     39.91 o 
   1  11   9      215.23      194.29     58.55 o 
   2  11   9      155.36      157.87     62.98 o 
   3  11   9        2.76       75.77     58.77 o 
 -16   0  10      250.04      144.41     72.68 o 
 -15   0  10       53.57      126.84     62.71 o 
 -14   0  10      551.61      514.15    114.01 o 
 -13   0  10      654.29      660.70     61.47 o 
 -12   0  10     1524.75     1331.86     86.99 o 
 -11   0  10      203.35      250.17     36.30 o 
 -10   0  10      601.64      631.84     51.53 o 
  -9   0  10     1055.63      861.42     51.85 o 
  -8   0  10      415.85      490.17     40.38 o 
  -7   0  10       52.42      124.73     23.13 o 
  -6   0  10       50.01       60.77     20.39 o 
  -5   0  10      494.91      506.18     46.41 o 
  -4   0  10      613.27      575.22     56.00 o 
  -3   0  10      140.56      116.23     31.57 o 
  -2   0  10     2853.05     2306.75    262.70 o 
  -1   0  10      218.17      309.26     52.25 o 
   0   0  10      211.55      184.80     35.56 o 
   1   0  10      247.87      319.85     53.21 o 
   2   0  10        7.42       25.24     22.99 o 
   3   0  10     1074.44      836.32    122.80 o 
   4   0  10      985.59      843.33     66.13 o 
   5   0  10      419.87      435.49     58.09 o 
   6   0  10      223.00      301.35     51.05 o 
   7   0  10      538.99      409.01     86.46 o 
   8   0  10       66.06       61.72     63.42 o 
   9   0  10      245.42      306.88     79.81 o 
  10   0  10      181.36      190.02     72.21 o 
  11   0  10       40.29       31.83     62.71 o 
  12   0  10       15.24       27.08     65.56 o 
 -16   1  10        1.35       29.19     35.80 o 
 -15   1  10      258.96      350.64     63.50 o 
 -14   1  10        0.05       22.54     29.00 o 
 -13   1  10      345.70      384.23     75.22 o 
 -12   1  10       50.02       77.94     22.23 o 
 -11   1  10        3.81       48.98     20.28 o 
 -10   1  10      482.87      486.28     33.64 o 
  -9   1  10      293.00      411.81     27.51 o 
  -8   1  10     1233.65     1103.72     41.06 o 
  -7   1  10       64.93       94.00     16.29 o 
  -6   1  10      238.83      258.91     25.37 o 
  -5   1  10        0.04        8.33     14.28 o 
  -4   1  10      587.11      555.66     30.91 o 
  -3   1  10        0.09       35.73     16.19 o 
  -2   1  10      167.43      174.43     27.25 o 
  -1   1  10       61.51       83.36     19.49 o 
   0   1  10      740.27      699.53     40.66 o 
   1   1  10      848.85      730.69     40.60 o 
   2   1  10     1709.61     1442.88     61.06 o 
   3   1  10       50.83       18.85     16.28 o 
   4   1  10       98.00       86.21     22.41 o 
   5   1  10      254.86      237.42     31.49 o 
   6   1  10      304.25      226.41     33.14 o 
   7   1  10       31.96       16.59     24.34 o 
   8   1  10      202.21      189.13     36.53 o 
   9   1  10      184.27      251.00     55.90 o 
  10   1  10        0.18       21.85     54.63 o 
  11   1  10       36.35       99.22     46.59 o 
  12   1  10      135.83      156.25     53.44 o 
 -15   2  10       47.62       36.09     33.59 o 
 -14   2  10        4.31       16.45     29.13 o 
 -13   2  10       12.72       43.82     27.28 o 
 -12   2  10       24.68      108.32     28.12 o 
 -11   2  10      118.23      202.92     30.27 o 
 -10   2  10      194.80      221.38     31.21 o 
  -9   2  10      588.54      588.42     32.60 o 
  -8   2  10      250.26      329.35     27.19 o 
  -7   2  10        8.19        4.97     21.83 o 
  -6   2  10        0.01       48.35     15.67 o 
  -5   2  10       12.32       38.36     20.68 o 
  -4   2  10       32.30       36.33     15.94 o 
  -3   2  10       89.32       99.30     17.35 o 
  -2   2  10      215.72      237.86     26.54 o 
  -1   2  10      469.50      494.04     31.04 o 
   0   2  10      539.57      487.50     39.96 o 
   1   2  10     1372.49     1160.83     53.39 o 
   2   2  10      592.05      561.48     37.22 o 
   3   2  10       72.91       55.83     20.30 o 
   4   2  10      860.39      795.85     50.33 o 
   5   2  10       15.85       18.15     20.31 o 
   6   2  10      545.95      502.26     46.28 o 
   7   2  10        4.76       46.43     23.36 o 
   8   2  10       36.59       24.09     34.90 o 
   9   2  10       82.98      111.66     37.28 o 
  10   2  10        1.87       22.75     40.62 o 
  11   2  10       39.97       55.19     48.09 o 
 -15   3  10        8.96       95.46     34.11 o 
 -14   3  10       10.42       20.68     31.88 o 
 -13   3  10        0.36       82.01     28.86 o 
 -12   3  10       36.79       85.91     26.72 o 
 -11   3  10      123.38      136.20     28.72 o 
 -10   3  10       20.36       65.40     25.30 o 
  -9   3  10      410.49      435.77     40.11 o 
  -8   3  10      107.40      154.46     22.26 o 
  -7   3  10        2.28       36.41     17.28 o 
  -6   3  10      200.02      205.96     24.26 o 
  -5   3  10       40.82       38.37     16.45 o 
  -4   3  10       51.29       60.58     16.23 o 
  -3   3  10        0.11       21.16     14.33 o 
  -2   3  10      585.61      544.61     31.58 o 
  -1   3  10      197.11      247.89     40.86 o 
   0   3  10      448.00      453.31     31.62 o 
   1   3  10      213.25      239.87     25.02 o 
   2   3  10       13.68       50.14     18.48 o 
   3   3  10       69.44       65.44     20.14 o 
   4   3  10      177.39      153.64     26.87 o 
   5   3  10       99.40      125.87     26.76 o 
   6   3  10       52.18       57.79     30.79 o 
   7   3  10        4.36       26.01     28.06 o 
   8   3  10       16.05        0.00     29.49 o 
   9   3  10        9.55       25.66     34.06 o 
  10   3  10       27.86       91.08     46.05 o 
  11   3  10        0.01      154.11     51.36 o 
 -15   4  10       25.36       24.02     34.60 o 
 -14   4  10       38.80      138.37     34.04 o 
 -13   4  10      134.65      172.12     34.34 o 
 -12   4  10       19.62       97.08     30.02 o 
 -11   4  10      209.49      187.43     32.07 o 
 -10   4  10      168.76      163.69     35.00 o 
  -9   4  10      586.85      621.34     49.79 o 
  -8   4  10       68.26       82.80     37.03 o 
  -7   4  10      207.55      244.27     30.74 o 
  -6   4  10        1.36       34.20     23.11 o 
  -5   4  10       60.03      101.29     20.10 o 
  -4   4  10      267.95      285.45     37.33 o 
  -3   4  10       24.29       49.18     16.86 o 
  -2   4  10       50.45       80.34     17.76 o 
  -1   4  10       26.38       66.24     17.92 o 
   0   4  10       79.85      109.37     20.27 o 
   1   4  10      142.00      179.09     22.75 o 
   2   4  10       90.16       97.97     22.09 o 
   3   4  10      267.13      272.35     52.11 o 
   4   4  10        6.20       33.79     21.13 o 
   5   4  10        4.23        5.80     22.70 o 
   6   4  10      339.00      418.48     50.66 o 
   7   4  10        0.60       62.21     29.01 o 
   8   4  10      147.85      171.97     39.18 o 
   9   4  10       33.88       38.67     31.90 o 
  10   4  10       28.29       44.95     63.53 o 
  11   4  10       23.44        0.00     93.58 o 
 -14   5  10       69.45       62.45     39.43 o 
 -13   5  10       20.17      109.00     38.73 o 
 -12   5  10       16.22       32.59     32.95 o 
 -11   5  10       10.17       56.17     30.71 o 
 -10   5  10      350.02      424.04     51.54 o 
  -9   5  10        1.85       45.77     37.36 o 
  -8   5  10     1371.72     1202.14     58.79 o 
  -7   5  10      160.48      123.93     27.56 o 
  -6   5  10       48.20       38.43     21.29 o 
  -5   5  10       13.05       21.63     18.96 o 
  -4   5  10      258.06      264.85     55.41 o 
  -3   5  10      481.86      506.42     35.35 o 
  -2   5  10      145.56      150.43     24.78 o 
  -1   5  10     1131.92      949.26     43.90 o 
   0   5  10      445.31      438.15     35.00 o 
   1   5  10       13.66       75.44     19.35 o 
   2   5  10     1600.78     1349.26     65.41 o 
   3   5  10      239.59      297.52     31.10 o 
   4   5  10      461.92      479.49     45.59 o 
   5   5  10       78.92      124.57     28.77 o 
   6   5  10      217.23      267.45     44.26 o 
   7   5  10      217.74      228.81     41.28 o 
   8   5  10        0.07        0.00     33.26 o 
   9   5  10      647.84      591.17     87.83 o 
  10   5  10       11.33       49.23     39.06 o 
 -14   6  10       69.80       56.89     49.13 o 
 -13   6  10        7.18       44.78     35.81 o 
 -12   6  10       39.39       86.68     37.20 o 
 -11   6  10       38.42       42.58     32.43 o 
 -10   6  10       33.47       89.53     33.17 o 
  -9   6  10      210.94      239.93     87.46 o 
  -8   6  10       98.18      135.70     34.78 o 
  -7   6  10       46.94       88.28     31.72 o 
  -6   6  10     1244.24     1032.48     70.35 o 
  -5   6  10      260.23      239.95     47.65 o 
  -4   6  10      883.04      742.38     46.70 o 
  -3   6  10      278.24      288.13     34.14 o 
  -2   6  10      559.79      620.37     45.14 o 
  -1   6  10       33.81       70.06     19.05 o 
   0   6  10       61.04       78.83     20.47 o 
   1   6  10      783.40      699.91     39.08 o 
   2   6  10       14.38       53.45     20.47 o 
   3   6  10      208.61      206.62     34.21 o 
   4   6  10       49.34       77.48     28.46 o 
   5   6  10      208.82      175.24     32.75 o 
   6   6  10      117.01      139.30     35.77 o 
   7   6  10       28.78       89.53     35.30 o 
   8   6  10      313.75      293.48     93.63 o 
   9   6  10        0.39       20.35     47.38 o 
  10   6  10       56.03       82.69     54.78 o 
 -13   7  10       73.74       81.43     40.89 o 
 -12   7  10        0.04      110.50     38.16 o 
 -11   7  10       26.89       58.31     35.30 o 
 -10   7  10      157.91      229.74     44.97 o 
  -9   7  10        0.27       34.35     31.83 o 
  -8   7  10      807.23      724.98     79.51 o 
  -7   7  10      382.32      413.62     50.17 o 
  -6   7  10      439.85      412.53     58.14 o 
  -5   7  10      534.67      425.93     56.21 o 
  -4   7  10       27.55       56.04     23.62 o 
  -3   7  10        0.18       25.39     21.76 o 
  -2   7  10      162.10      156.25     36.16 o 
  -1   7  10      178.53      160.16     48.50 o 
   0   7  10       55.35       97.03     27.10 o 
   1   7  10        7.17        0.00     17.68 o 
   2   7  10      315.55      315.78     33.43 o 
   3   7  10      284.34      303.92     33.79 o 
   4   7  10        3.23       70.30     27.83 o 
   5   7  10       37.76       65.78     28.75 o 
   6   7  10       43.95       59.96     31.28 o 
   7   7  10      172.76      244.55     39.30 o 
   8   7  10       25.66      101.00     57.01 o 
   9   7  10       13.53      169.54     57.24 o 
 -12   8  10       49.00      130.43     41.24 o 
 -11   8  10       13.36      126.85     42.23 o 
 -10   8  10        0.15       42.90     36.22 o 
  -9   8  10       62.93       97.85     38.36 o 
  -8   8  10        8.21        8.62     32.35 o 
  -7   8  10       95.66       58.14     30.01 o 
  -6   8  10       56.21       71.99     28.20 o 
  -5   8  10      129.89      205.60     34.08 o 
  -4   8  10       22.61       40.04     24.75 o 
  -3   8  10       24.89       21.30     22.18 o 
  -2   8  10      225.31      283.50     55.74 o 
  -1   8  10        8.38       37.97     28.04 o 
   0   8  10       24.63       69.97     26.19 o 
   1   8  10      131.42      171.03     32.85 o 
   2   8  10       23.90       81.15     27.44 o 
   3   8  10       20.14       51.19     26.19 o 
   4   8  10       32.99       58.35     29.43 o 
   5   8  10       31.13      105.78     32.71 o 
   6   8  10       53.55       56.91     42.11 o 
   7   8  10        1.13      103.78     41.69 o 
   8   8  10       81.98      135.85     55.79 o 
 -10   9  10        0.88       55.23     41.42 o 
  -9   9  10       55.84      166.93     44.43 o 
  -8   9  10        1.44       34.59     36.61 o 
  -7   9  10        0.20       13.96     30.31 o 
  -6   9  10      175.47      106.03     62.90 o 
  -5   9  10      182.26      220.48     37.16 o 
  -4   9  10       12.39       52.47     27.25 o 
  -3   9  10      226.45      231.00     38.19 o 
  -2   9  10      286.66      318.56     39.33 o 
  -1   9  10       17.43       56.40     27.16 o 
   0   9  10      168.54      153.47     48.19 o 
   1   9  10       38.89       74.66     37.03 o 
   2   9  10        2.34       88.74     36.96 o 
   3   9  10       41.65       91.92     37.05 o 
   4   9  10        3.98       75.30     48.29 o 
   5   9  10       23.52      190.70     67.93 o 
   6   9  10        7.37       78.07     43.51 o 
  -8  10  10        3.87       20.31     38.89 o 
  -7  10  10        7.89       90.50     42.26 o 
  -6  10  10        1.25       54.31     34.94 o 
  -5  10  10        8.20       41.67     33.99 o 
  -4  10  10      283.15      325.70     42.93 o 
  -3  10  10       49.38       84.83     32.46 o 
  -2  10  10       36.28       93.39     33.69 o 
  -1  10  10       12.47      112.06     31.73 o 
   0  10  10        3.33       44.97     30.30 o 
   1  10  10        1.75       65.41     43.74 o 
   2  10  10      135.14      200.19     94.53 o 
   3  10  10      256.96      244.48     65.80 o 
   4  10  10        0.49       74.58     72.68 o 
  -6  11  10       28.61       44.30     42.89 o 
  -5  11  10        2.13      121.95     45.75 o 
  -4  11  10       53.71      110.79     45.10 o 
  -3  11  10      201.21      181.46     41.07 o 
  -2  11  10        8.12      127.05     35.54 o 
  -1  11  10      297.82      332.73     63.10 o 
   0  11  10       94.97      161.53     42.81 o 
   1  11  10       68.06      157.71     60.46 o 
   2  11  10      216.74      325.15     75.50 o 
 -15   1  11       34.28      143.32     40.35 o 
 -14   1  11       21.47       92.30     35.43 o 
 -13   1  11       28.21      112.61     31.94 o 
 -12   1  11      118.52      198.39     27.36 o 
 -11   1  11        6.42       76.56     22.38 o 
 -10   1  11      310.71      365.81     34.47 o 
  -9   1  11      108.33      161.36     25.26 o 
  -8   1  11       68.98       99.01     20.45 o 
  -7   1  11        8.45        0.00     20.22 o 
  -6   1  11     1144.75     1031.85     51.74 o 
  -5   1  11      109.26      127.01     24.71 o 
  -4   1  11      889.25      765.94     43.14 o 
  -3   1  11      612.28      628.26     38.58 o 
  -2   1  11        0.28       26.12     17.70 o 
  -1   1  11      244.78      357.71     35.49 o 
   0   1  11      615.71      620.96     44.72 o 
   1   1  11      746.87      681.87     44.57 o 
   2   1  11       28.31       66.47     20.93 o 
   3   1  11       12.83       35.30     24.71 o 
   4   1  11      169.78      160.31     29.39 o 
   5   1  11      292.77      326.20     37.39 o 
   6   1  11        6.29       63.05     24.96 o 
   7   1  11      122.56       95.13     33.00 o 
   8   1  11        6.69       40.84     29.78 o 
   9   1  11       85.71      135.14     97.15 o 
  10   1  11       25.34      132.82     50.27 o 
  11   1  11        0.00       61.72     53.57 o 
 -15   2  11      121.86      239.48     46.47 o 
 -14   2  11        8.60       71.58     58.19 o 
 -13   2  11       13.71       81.47     35.75 o 
 -12   2  11       10.35       51.38     39.06 o 
 -11   2  11        0.13       26.80     26.41 o 
 -10   2  11      221.68      265.11     28.66 o 
  -9   2  11       19.13       57.05     19.93 o 
  -8   2  11      891.87      892.87     52.62 o 
  -7   2  11      336.59      365.82     32.90 o 
  -6   2  11      432.05      530.24     39.16 o 
  -5   2  11      435.30      375.00     38.04 o 
  -4   2  11        9.01       44.63     18.99 o 
  -3   2  11      459.94      444.18     39.92 o 
  -2   2  11       63.51       68.33     19.61 o 
  -1   2  11      273.35      275.04     32.27 o 
   0   2  11     1438.09     1046.43     51.70 o 
   1   2  11      442.23      389.11     38.28 o 
   2   2  11      203.37      207.19     28.34 o 
   3   2  11      786.36      702.48     43.04 o 
   4   2  11      264.24      269.94     36.32 o 
   5   2  11        3.04       69.65     23.20 o 
   6   2  11      121.25       68.24     31.39 o 
   7   2  11      292.47      295.99     78.16 o 
   8   2  11       71.91      137.77     37.57 o 
   9   2  11       87.05      139.90     39.17 o 
  10   2  11        1.51       64.85     44.57 o 
 -15   3  11        2.77       34.53     43.03 o 
 -14   3  11      285.24      246.84     55.13 o 
 -13   3  11       55.91      187.07    124.04 o 
 -12   3  11      554.57      614.61     63.52 o 
 -11   3  11        1.03       44.31     30.06 o 
 -10   3  11       62.76       90.90     36.25 o 
  -9   3  11      215.47      227.55     32.41 o 
  -8   3  11      193.80      255.77     32.21 o 
  -7   3  11      351.64      370.36     32.69 o 
  -6   3  11       15.24       36.51     17.75 o 
  -5   3  11      425.13      415.54     34.72 o 
  -4   3  11      177.59      233.17     26.62 o 
  -3   3  11       24.90       39.17     19.14 o 
  -2   3  11      712.82      596.60     41.35 o 
  -1   3  11       49.44      104.82     27.86 o 
   0   3  11       41.12       17.46     19.13 o 
   1   3  11      519.75      520.60     44.24 o 
   2   3  11      346.28      340.84     36.67 o 
   3   3  11       29.28       51.67     21.52 o 
   4   3  11       41.83       55.30     25.16 o 
   5   3  11        7.25       37.48     29.58 o 
   6   3  11      489.44      391.09     43.84 o 
   7   3  11       29.88       25.01     30.11 o 
   8   3  11      368.50      371.82    107.90 o 
   9   3  11       30.64       28.27     36.64 o 
  10   3  11       20.13       65.90     40.85 o 
 -14   4  11       30.15      134.65     41.93 o 
 -13   4  11      411.59      285.64     49.65 o 
 -12   4  11       10.33        0.00     30.39 o 
 -11   4  11       32.32       55.42     35.01 o 
 -10   4  11      784.76      738.69     66.01 o 
  -9   4  11       48.04       59.28     35.36 o 
  -8   4  11      458.92      436.13     78.58 o 
  -7   4  11      255.12      306.82     36.97 o 
  -6   4  11      116.45       94.15     25.13 o 
  -5   4  11       85.07      138.11     24.59 o 
  -4   4  11       54.62       26.99     18.10 o 
  -3   4  11       97.55      101.38     21.15 o 
  -2   4  11        0.45       46.15     17.10 o 
  -1   4  11       91.09       98.93     22.65 o 
   0   4  11     1353.37     1114.68     54.34 o 
   1   4  11     1030.45      740.55     43.16 o 
   2   4  11      194.85      235.15     35.72 o 
   3   4  11       28.29       26.89     20.86 o 
   4   4  11       25.45       69.61     26.94 o 
   5   4  11      228.00      228.46     34.49 o 
   6   4  11        2.16       15.66     29.33 o 
   7   4  11      513.20      452.94     56.38 o 
   8   4  11      175.11      194.95     45.78 o 
   9   4  11      245.41      227.21     47.63 o 
  10   4  11       30.45       51.89     43.31 o 
 -14   5  11       44.84      153.05     42.12 o 
 -13   5  11        0.03       83.32     37.02 o 
 -12   5  11       55.10      103.33     36.65 o 
 -11   5  11        0.90       66.88     33.06 o 
 -10   5  11      419.30      292.22     44.97 o 
  -9   5  11       89.46      128.25     35.15 o 
  -8   5  11      537.29      488.12     45.59 o 
  -7   5  11        1.66       60.71     23.85 o 
  -6   5  11      373.74      354.18     39.43 o 
  -5   5  11      481.29      536.54     44.97 o 
  -4   5  11       13.32       32.62     21.02 o 
  -3   5  11      257.66      214.14     33.15 o 
  -2   5  11        9.04       44.00     18.91 o 
  -1   5  11        1.29       15.80     17.49 o 
   0   5  11        0.29       34.01     19.23 o 
   1   5  11      437.35      462.09     43.08 o 
   2   5  11        0.29       18.10     21.30 o 
   3   5  11        0.24       20.82     22.58 o 
   4   5  11      403.44      365.70     41.11 o 
   5   5  11        3.62        2.62     25.79 o 
   6   5  11       24.94       61.53     33.12 o 
   7   5  11       43.31       54.91     34.11 o 
   8   5  11        7.29       50.95     37.26 o 
   9   5  11       26.90       55.03     40.80 o 
 -13   6  11       12.67       52.88     39.28 o 
 -12   6  11       73.58       89.50     40.06 o 
 -11   6  11        6.85       64.98     36.78 o 
 -10   6  11        2.66       58.55     32.35 o 
  -9   6  11      240.60      357.11     48.25 o 
  -8   6  11       43.32       26.13     30.79 o 
  -7   6  11      105.98      126.49     29.79 o 
  -6   6  11       42.78       62.72     26.38 o 
  -5   6  11      438.44      400.07     69.67 o 
  -4   6  11       56.68       55.09     22.41 o 
  -3   6  11      181.66      169.70     30.81 o 
  -2   6  11       29.14       52.87     23.66 o 
  -1   6  11      113.34      134.81     24.61 o 
   0   6  11       22.76       17.78     19.37 o 
   1   6  11       61.72       88.65     24.63 o 
   2   6  11        6.56       13.31     19.76 o 
   3   6  11       18.03       24.67     30.69 o 
   4   6  11        4.31       45.77     27.11 o 
   5   6  11      102.35      140.14     36.45 o 
   6   6  11       66.18      108.27     39.76 o 
   7   6  11       43.53       53.45     37.68 o 
   8   6  11       21.89       11.37     37.20 o 
 -12   7  11       22.61       63.01     39.72 o 
 -11   7  11      289.40      333.68     51.81 o 
 -10   7  11       36.93       86.10     38.06 o 
  -9   7  11        8.78       45.30     33.47 o 
  -8   7  11       60.08       62.44     36.29 o 
  -7   7  11       33.64       38.23     26.88 o 
  -6   7  11       63.45      112.17     28.09 o 
  -5   7  11       66.22       56.40     24.66 o 
  -4   7  11      125.32       96.63     27.81 o 
  -3   7  11       20.87       44.25     27.22 o 
  -2   7  11      152.71      185.32     66.94 o 
  -1   7  11       25.00       24.37     33.46 o 
   0   7  11      106.52      105.44     28.23 o 
   1   7  11       21.20       64.19     34.42 o 
   2   7  11        1.64       71.62     23.99 o 
   3   7  11       94.51      130.66     31.11 o 
   4   7  11        0.00       78.66     32.85 o 
   5   7  11       24.70        0.00     32.48 o 
   6   7  11       78.03       86.85     38.58 o 
   7   7  11        3.69       28.78     37.08 o 
   8   7  11        3.75       20.04     63.42 o 
 -11   8  11       12.54        0.00     39.03 o 
 -10   8  11      101.81      131.87     41.44 o 
  -9   8  11       77.55       99.61     38.40 o 
  -8   8  11      126.59      173.38     43.04 o 
  -7   8  11        3.15       16.26     30.95 o 
  -6   8  11       81.93      138.31     35.06 o 
  -5   8  11      218.94      257.36     39.18 o 
  -4   8  11       56.13      107.84     29.33 o 
  -3   8  11       67.74       97.07     28.72 o 
  -2   8  11      120.04      125.35     32.36 o 
  -1   8  11        3.86       48.46     27.74 o 
   0   8  11       43.72       80.10     35.31 o 
   1   8  11       16.92       48.05     35.11 o 
   2   8  11      580.78      523.60     53.43 o 
   3   8  11       76.49       45.27     34.73 o 
   4   8  11       56.17       84.33     37.66 o 
   5   8  11        0.23       15.23     36.60 o 
   6   8  11        1.23        5.41     50.71 o 
  -9   9  11      188.14      250.39     49.82 o 
  -8   9  11        1.10      113.07     41.49 o 
  -7   9  11       32.38       10.59     40.16 o 
  -6   9  11      130.83       95.52     40.55 o 
  -5   9  11        0.26       55.75     29.57 o 
  -4   9  11      625.72      479.39     51.11 o 
  -3   9  11        0.05       61.67     30.04 o 
  -2   9  11      253.91      276.65     67.13 o 
  -1   9  11       28.41       74.32     30.79 o 
   0   9  11        4.72       51.82     30.69 o 
   1   9  11      519.32      451.25     51.45 o 
   2   9  11      116.12      148.61     43.74 o 
   3   9  11      390.02      381.33     62.78 o 
   4   9  11       59.17      134.91     79.81 o 
   5   9  11       83.15       33.73     75.06 o 
  -7  10  11        1.34       74.83     49.77 o 
  -6  10  11       26.13       94.84     41.98 o 
  -5  10  11       22.80       36.02     39.17 o 
  -4  10  11        0.69       37.13     30.98 o 
  -3  10  11      158.69      192.33     39.84 o 
  -2  10  11      111.79      159.22     36.33 o 
  -1  10  11      418.28      472.73     53.15 o 
   0  10  11      111.15      120.77     37.27 o 
   1  10  11      205.04      137.77     46.54 o 
   2  10  11       97.13       86.66     58.98 o 
   3  10  11       22.50       62.78     57.67 o 
 -13   0  12        2.77      133.01     60.81 o 
 -12   0  12      421.33      615.18    106.89 o 
 -11   0  12        7.15       44.52     39.78 o 
 -10   0  12      275.74      298.18     54.98 o 
  -9   0  12       66.32      179.90     41.65 o 
  -8   0  12       21.03       86.62     31.41 o 
  -7   0  12      104.12       33.95     32.87 o 
  -6   0  12      451.23      494.11     62.14 o 
  -5   0  12      203.35      239.52     44.03 o 
  -4   0  12      387.70      373.66     53.54 o 
  -3   0  12        0.77       38.72     39.67 o 
  -2   0  12      100.35      123.20     33.32 o 
  -1   0  12     1494.21     1275.61     84.64 o 
   0   0  12       72.78       67.24     29.75 o 
   1   0  12     4549.66     3671.30    427.07 o 
   2   0  12       71.83       74.65     36.86 o 
   3   0  12       36.47       74.22     34.63 o 
   4   0  12       16.15       26.80     32.74 o 
   5   0  12       23.71       75.91     40.13 o 
   6   0  12        4.87       81.00     40.58 o 
   7   0  12      249.92      295.03     57.12 o 
   8   0  12      237.89      210.78     51.73 o 
   9   0  12      125.31      171.49     82.66 o 
  10   0  12       47.64       27.55     70.78 o 
 -14   1  12        2.12      115.91     60.81 o 
 -13   1  12      389.27      494.05    101.18 o 
 -12   1  12       36.10      109.12     43.63 o 
 -11   1  12      186.56      225.34     34.79 o 
 -10   1  12      142.11      198.97     33.03 o 
  -9   1  12       27.85       83.82     26.05 o 
  -8   1  12      184.57      227.38     33.70 o 
  -7   1  12        0.89       30.05     21.02 o 
  -6   1  12      495.96      532.54     46.49 o 
  -5   1  12        0.27       29.63     32.16 o 
  -4   1  12      121.67      131.98     39.47 o 
  -3   1  12      100.07       58.41     22.37 o 
  -2   1  12       86.28       84.49     34.49 o 
  -1   1  12      562.53      653.04     46.92 o 
   0   1  12     1447.84     1364.88     63.22 o 
   1   1  12     1370.27     1091.83     80.98 o 
   2   1  12        2.81       23.88     21.63 o 
   3   1  12       69.69       83.68     23.17 o 
   4   1  12       44.00       83.75     31.75 o 
   5   1  12        2.53       41.08     25.23 o 
   6   1  12      152.63      146.88     32.50 o 
   7   1  12      308.00      274.16     42.03 o 
   8   1  12      106.75      124.34     42.59 o 
   9   1  12       61.56      176.59     53.69 o 
  10   1  12        1.67       50.35     84.08 o 
 -14   2  12        4.88       89.88     74.82 o 
 -13   2  12       62.32      188.41     41.17 o 
 -12   2  12       18.92        0.00     39.72 o 
 -11   2  12       19.96       43.19     41.21 o 
 -10   2  12        0.15       49.92     30.88 o 
  -9   2  12       11.35       25.31     24.15 o 
  -8   2  12       10.86       74.67     24.16 o 
  -7   2  12      383.60      464.39     44.01 o 
  -6   2  12      493.62      422.65     42.11 o 
  -5   2  12     1672.31     1437.95     64.57 o 
  -4   2  12      342.63      334.48     36.08 o 
  -3   2  12     1090.41      867.20     69.66 o 
  -2   2  12      187.36      221.00     30.36 o 
  -1   2  12       53.96       55.53     21.00 o 
   0   2  12      176.66      174.21     36.27 o 
   1   2  12       89.50       73.92     24.35 o 
   2   2  12       26.34       34.70     21.27 o 
   3   2  12      168.60      160.41     28.17 o 
   4   2  12       43.03       66.97     24.34 o 
   5   2  12      118.89      136.19     30.13 o 
   6   2  12        6.74       43.55     28.93 o 
   7   2  12       18.97       34.10     34.66 o 
   8   2  12       20.99        0.00     56.06 o 
   9   2  12        6.69        0.55     37.52 o 
 -14   3  12       26.08       33.13     36.27 o 
 -13   3  12       33.37       63.41     44.28 o 
 -12   3  12        8.67       87.20     33.63 o 
 -11   3  12       82.95       77.70     32.53 o 
 -10   3  12       97.94      139.43     34.49 o 
  -9   3  12       18.19       86.19     29.59 o 
  -8   3  12        7.75       46.95     29.80 o 
  -7   3  12        4.80       46.80     21.39 o 
  -6   3  12       27.66       45.00     27.63 o 
  -5   3  12       98.46       74.92     29.42 o 
  -4   3  12        0.04       30.63     32.16 o 
  -3   3  12      682.06      584.00     44.08 o 
  -2   3  12        1.43        0.00     18.12 o 
  -1   3  12        3.15       32.27     20.28 o 
   0   3  12      465.99      436.04     42.93 o 
   1   3  12        3.14       33.54     20.91 o 
   2   3  12       76.21      109.48     26.14 o 
   3   3  12       39.33       55.57     22.91 o 
   4   3  12        0.19       54.66     25.66 o 
   5   3  12       48.85       80.06     27.68 o 
   6   3  12        1.01       46.61     28.87 o 
   7   3  12       55.29       66.84     45.96 o 
   8   3  12       72.19       93.10     39.99 o 
   9   3  12        0.14       30.23     38.52 o 
 -14   4  12        2.02       89.98     41.38 o 
 -13   4  12      181.30      188.90     45.86 o 
 -12   4  12       41.36       60.57     35.41 o 
 -11   4  12      132.78      157.74     39.97 o 
 -10   4  12      262.25      261.88     44.43 o 
  -9   4  12        0.03       85.83     28.24 o 
  -8   4  12        7.41       53.07     24.22 o 
  -7   4  12       42.24       40.11     27.25 o 
  -6   4  12      378.31      348.87     47.88 o 
  -5   4  12      215.66      208.48     30.61 o 
  -4   4  12      124.99       98.55     40.18 o 
  -3   4  12      198.33      279.52     35.62 o 
  -2   4  12        0.11       27.30     20.28 o 
  -1   4  12      224.60      256.58     31.55 o 
   0   4  12      129.11      155.33     28.31 o 
   1   4  12        0.60        9.22     20.51 o 
   2   4  12       98.21      119.84     27.14 o 
   3   4  12       62.38       74.91     24.89 o 
   4   4  12       95.04      128.70     28.88 o 
   5   4  12       57.90       67.97     40.45 o 
   6   4  12      172.02      221.86     42.80 o 
   7   4  12       23.79       72.07     37.65 o 
   8   4  12        2.18       87.44     62.58 o 
   9   4  12       11.10       50.68     41.91 o 
 -13   5  12       23.10      119.22     49.15 o 
 -12   5  12        2.66       50.13     38.14 o 
 -11   5  12      132.26      154.77     39.47 o 
 -10   5  12      651.70      648.98     66.34 o 
  -9   5  12       29.48       59.01     68.39 o 
  -8   5  12       53.24       90.42     34.44 o 
  -7   5  12      253.13      276.07     37.88 o 
  -6   5  12        6.59       62.75     30.57 o 
  -5   5  12      685.55      695.56     66.89 o 
  -4   5  12      271.56      263.04     42.84 o 
  -3   5  12      900.57      766.66     58.71 o 
  -2   5  12      136.67      141.78     28.20 o 
  -1   5  12      538.68      530.35     47.25 o 
   0   5  12       85.06      106.12     25.13 o 
   1   5  12      242.41      297.96     37.51 o 
   2   5  12      457.90      512.06     91.61 o 
   3   5  12      168.50      134.07     30.56 o 
   4   5  12       66.06       38.99     41.76 o 
   5   5  12       93.57      122.74     48.03 o 
   6   5  12      253.85      183.80     90.26 o 
   7   5  12      140.20      180.50     44.41 o 
   8   5  12      269.87      300.99     50.91 o 
 -12   6  12       72.68      142.87     44.51 o 
 -11   6  12      184.21      202.27     47.04 o 
 -10   6  12       45.78      101.83     38.36 o 
  -9   6  12      624.15      705.97    158.43 o 
  -8   6  12        9.72       67.55     31.88 o 
  -7   6  12      348.88      391.65     43.30 o 
  -6   6  12        9.79       23.09     29.86 o 
  -5   6  12      270.07      271.65     37.66 o 
  -4   6  12        1.73       63.16     29.48 o 
  -3   6  12       17.87       68.12     28.01 o 
  -2   6  12       56.56      115.98     35.44 o 
  -1   6  12      192.64      298.20     68.38 o 
   0   6  12       23.95       42.00     24.63 o 
   1   6  12      211.84      203.53     34.43 o 
   2   6  12      540.73      450.49     56.50 o 
   3   6  12       97.39      102.52     31.75 o 
   4   6  12      112.73      116.82     31.44 o 
   5   6  12      136.07      154.40     39.61 o 
   6   6  12        0.90       64.18     38.84 o 
   7   6  12       25.99       82.07     39.28 o 
 -11   7  12       20.08       44.56     43.58 o 
 -10   7  12      314.74      365.00     55.97 o 
  -9   7  12      124.60      117.99     40.18 o 
  -8   7  12      206.98      182.19     44.44 o 
  -7   7  12        6.48       51.87     30.25 o 
  -6   7  12       94.33      133.61     53.86 o 
  -5   7  12        2.79       19.18     28.74 o 
  -4   7  12        2.17       39.40     27.16 o 
  -3   7  12        7.82       57.38     31.72 o 
  -2   7  12       86.34      144.71     31.44 o 
  -1   7  12       39.76       58.44     31.69 o 
   0   7  12       55.64       42.69     32.70 o 
   1   7  12      371.07      326.22     49.62 o 
   2   7  12        3.73       34.48     26.99 o 
   3   7  12      146.38      222.94     37.72 o 
   4   7  12       87.25      150.08     53.18 o 
   5   7  12       26.34       97.79     39.00 o 
   6   7  12       10.69       78.56     43.76 o 
 -10   8  12        8.13       82.87     64.00 o 
  -9   8  12       85.51       78.52     38.73 o 
  -8   8  12        5.60       54.52     38.81 o 
  -7   8  12       48.10       88.50     37.64 o 
  -6   8  12       76.87      102.68     37.59 o 
  -5   8  12      173.33      206.47     36.82 o 
  -4   8  12        8.37       67.73     29.72 o 
  -3   8  12       63.35       96.19     32.61 o 
  -2   8  12        5.96       74.27     30.30 o 
  -1   8  12        1.35        0.00     26.74 o 
   0   8  12       38.73       37.90     34.69 o 
   1   8  12      204.66      308.87     50.03 o 
   2   8  12       55.36      122.31     46.14 o 
   3   8  12       60.41      143.21     51.13 o 
   4   8  12        5.68       64.23     36.39 o 
   5   8  12        9.66       33.61     39.66 o 
  -8   9  12       40.41       89.22     41.96 o 
  -7   9  12        1.50       55.30     41.79 o 
  -6   9  12       10.91       62.20     38.78 o 
  -5   9  12       13.15       39.75     37.85 o 
  -4   9  12       35.35       91.07     33.74 o 
  -3   9  12       67.69      126.72     35.26 o 
  -2   9  12       37.56       40.87     34.97 o 
  -1   9  12        0.30       67.67     33.11 o 
   0   9  12       58.81       81.18     46.56 o 
   1   9  12        0.21       38.49     39.40 o 
   2   9  12        4.30      102.29     48.52 o 
   3   9  12        9.53       71.55     48.65 o 
  -5  10  12       14.97       18.11     41.08 o 
  -4  10  12      122.61      179.13     38.23 o 
  -3  10  12      123.97      151.08     35.57 o 
  -2  10  12       24.78       97.66     35.03 o 
  -1  10  12        0.14       20.96     30.33 o 
   0  10  12       48.54      106.16     36.41 o 
 -14   1  13        7.58       43.70     69.83 o 
 -13   1  13       49.37       63.66     67.93 o 
 -12   1  13        1.95       58.86     44.35 o 
 -11   1  13      101.20      179.57     34.96 o 
 -10   1  13        8.48       72.27     28.40 o 
  -9   1  13       14.43       80.11     27.92 o 
  -8   1  13       90.56      162.68     30.16 o 
  -7   1  13      155.11      177.05     31.85 o 
  -6   1  13       70.36       97.28     27.98 o 
  -5   1  13      788.84      760.07     51.44 o 
  -4   1  13        5.86       44.62     23.04 o 
  -3   1  13       32.09       59.71     23.12 o 
  -2   1  13       35.22       76.84     24.39 o 
  -1   1  13      462.79      488.83     44.39 o 
   0   1  13      394.41      373.25     40.62 o 
   1   1  13      122.25      110.89     26.56 o 
   2   1  13      535.75      528.13     49.42 o 
   3   1  13      259.02      291.10     37.84 o 
   4   1  13        0.16        6.64     25.32 o 
   5   1  13        3.08       34.85     28.44 o 
   6   1  13        0.00       44.49     30.37 o 
   7   1  13      120.17       97.87     33.29 o 
   8   1  13        9.49       90.31     42.94 o 
 -14   2  13       14.10        6.18     72.21 o 
 -13   2  13       73.55      139.10     56.76 o 
 -12   2  13        1.79       76.24     56.77 o 
 -11   2  13      107.41      118.97     47.95 o 
 -10   2  13       61.40      116.92     36.07 o 
  -9   2  13       98.56      113.24     35.11 o 
  -8   2  13      448.08      463.72     45.90 o 
  -7   2  13        3.74       38.07     23.50 o 
  -6   2  13      957.23      774.37     50.37 o 
  -5   2  13       69.97       75.10     24.99 o 
  -4   2  13      232.72      253.37     35.59 o 
  -3   2  13      408.90      416.85     42.44 o 
  -2   2  13        0.01       21.78     20.82 o 
  -1   2  13       41.94       60.62     23.42 o 
   0   2  13        1.92        7.12     21.27 o 
   1   2  13      721.56      722.90     64.76 o 
   2   2  13       35.42       38.90     24.45 o 
   3   2  13       58.37        1.01     24.85 o 
   4   2  13      107.65      104.79     30.25 o 
   5   2  13        7.39       53.72     30.72 o 
   6   2  13      140.96      116.11     33.54 o 
   7   2  13       46.70      132.99     44.33 o 
   8   2  13       58.85       87.51     40.93 o 
 -13   3  13       11.45       95.88     57.44 o 
 -12   3  13      116.69       74.82     68.64 o 
 -11   3  13       14.40       38.38     43.84 o 
 -10   3  13      104.79      137.57     42.84 o 
  -9   3  13      106.03      128.48     35.79 o 
  -8   3  13      219.85      281.69     57.33 o 
  -7   3  13      690.26      676.97     54.58 o 
  -6   3  13       45.98       69.51     24.30 o 
  -5   3  13      579.74      620.03     48.42 o 
  -4   3  13      127.43      188.80     31.56 o 
  -3   3  13        6.56       40.35     22.11 o 
  -2   3  13       73.45       77.00     25.07 o 
  -1   3  13      118.96      174.06     28.85 o 
   0   3  13      207.42      180.92     32.75 o 
   1   3  13      213.44      205.16     47.52 o 
   2   3  13      670.89      653.84     55.27 o 
   3   3  13      153.18      151.57     32.94 o 
   4   3  13       31.87       46.72     26.80 o 
   5   3  13      295.88      179.78     42.04 o 
   6   3  13        2.52       19.89     34.47 o 
   7   3  13       76.32      144.03     44.88 o 
   8   3  13       36.55       44.38     40.31 o 
 -13   4  13      111.15      176.66     56.61 o 
 -12   4  13        2.53      106.48     59.14 o 
 -11   4  13       85.20       54.11     49.88 o 
 -10   4  13        2.06       82.66     65.56 o 
  -9   4  13       29.87       92.44     35.10 o 
  -8   4  13        9.21        9.92     29.78 o 
  -7   4  13      167.22      144.89     37.73 o 
  -6   4  13      334.34      291.81     45.78 o 
  -5   4  13       44.81       68.95     30.30 o 
  -4   4  13      194.42      198.80     32.66 o 
  -3   4  13       50.16       83.69     25.33 o 
  -2   4  13       43.23       54.90     23.09 o 
  -1   4  13       51.68       95.40     25.57 o 
   0   4  13      458.32      413.59     44.09 o 
   1   4  13      362.35      328.03     48.55 o 
   2   4  13       64.18       94.39     28.86 o 
   3   4  13       59.99       51.28     27.57 o 
   4   4  13      325.26      323.37     41.80 o 
   5   4  13       11.74       68.42     28.25 o 
   6   4  13      358.56      259.43     47.30 o 
   7   4  13      168.76      115.96     42.61 o 
 -12   5  13       54.99       40.48     50.53 o 
 -11   5  13       21.00       78.06     50.53 o 
 -10   5  13        0.34       51.30     46.36 o 
  -9   5  13        0.58       73.06     93.58 o 
  -8   5  13        4.04       57.30     46.76 o 
  -7   5  13       36.07       71.67     33.06 o 
  -6   5  13       30.09       35.66     29.15 o 
  -5   5  13       47.50       47.80     31.38 o 
  -4   5  13      132.29      117.56     33.95 o 
  -3   5  13        9.73        0.00     27.73 o 
  -2   5  13       24.94       38.84     25.18 o 
  -1   5  13      230.66      306.70     37.89 o 
   0   5  13       50.03       84.58     33.93 o 
   1   5  13      162.75      157.58     31.51 o 
   2   5  13       56.78       93.57     28.99 o 
   3   5  13      130.64      162.35     33.84 o 
   4   5  13        7.63       55.09     31.62 o 
   5   5  13       14.75       14.67     35.16 o 
   6   5  13       36.55       48.49     37.19 o 
   7   5  13        5.67       71.52     50.44 o 
 -11   6  13       27.23       81.63     54.31 o 
 -10   6  13       28.01       81.05     48.13 o 
  -9   6  13       41.67      155.20    113.54 o 
  -8   6  13       10.41       47.95     39.03 o 
  -7   6  13        2.36       47.70     42.99 o 
  -6   6  13       42.40       12.77     57.34 o 
  -5   6  13        1.27       53.33     32.97 o 
  -4   6  13        4.49       64.25     33.70 o 
  -3   6  13       39.15        0.00     28.17 o 
  -2   6  13      106.13       71.53     34.07 o 
  -1   6  13       43.62       96.45     32.72 o 
   0   6  13       11.90       33.72     26.24 o 
   1   6  13       99.99      144.81     30.25 o 
   2   6  13      145.82      155.52     34.20 o 
   3   6  13       91.84      180.42     35.07 o 
   4   6  13      108.39       68.13     38.32 o 
   5   6  13        5.56       81.84     36.54 o 
   6   6  13       94.73      179.91     56.51 o 
 -10   7  13       51.72      135.92     42.84 o 
  -9   7  13        0.00      116.97     48.47 o 
  -8   7  13       10.82       65.40     47.01 o 
  -7   7  13        0.90       81.00     34.08 o 
  -6   7  13        0.31       59.09     34.50 o 
  -5   7  13        1.07       48.65     34.29 o 
  -4   7  13        8.56       58.98     37.99 o 
  -3   7  13        0.08       26.67     31.43 o 
  -2   7  13        1.26       12.13     44.17 o 
  -1   7  13       88.75       95.27     38.06 o 
   0   7  13       45.87       50.19     33.68 o 
   1   7  13      108.23       86.66     49.20 o 
   2   7  13        0.25       26.07     37.40 o 
   3   7  13       11.41       55.14     32.91 o 
   4   7  13       29.95       62.79     39.39 o 
   5   7  13       53.28      133.46     44.55 o 
  -8   8  13      211.99      179.10     48.59 o 
  -7   8  13        0.00       68.63     47.04 o 
  -6   8  13       35.27       69.25     37.11 o 
  -5   8  13       67.92       72.07     37.17 o 
  -4   8  13       42.26      131.59     40.53 o 
  -3   8  13        3.81       24.92     33.63 o 
  -2   8  13        0.61        6.55     34.34 o 
  -1   8  13      262.10      272.66     48.27 o 
   0   8  13        3.50       29.50     43.84 o 
   1   8  13      217.85      191.78    104.27 o 
   2   8  13        1.73        0.00     36.73 o 
   3   8  13       23.60       73.81     49.38 o 
  -6   9  13        2.08       99.04     46.73 o 
  -5   9  13      102.20      127.37     41.53 o 
  -4   9  13        7.86       87.92     38.02 o 
  -3   9  13       20.89        0.00     34.74 o 
  -2   9  13       74.91      117.78     62.37 o 
  -1   9  13       30.63       68.57     42.38 o 
   0   9  13      230.99      242.50     49.77 o 
   1   9  13       20.42       50.18     38.54 o 
 -12   0  14      170.61      180.06     56.90 o 
 -11   0  14        0.08      126.53     82.66 o 
 -10   0  14      145.92      253.79    111.87 o 
  -9   0  14        4.45       63.32     54.16 o 
  -8   0  14       30.38       82.52     61.28 o 
  -7   0  14       10.99       29.49     40.40 o 
  -6   0  14       37.47      111.29     40.04 o 
  -5   0  14       13.83       65.94     38.19 o 
  -4   0  14      101.52       90.53     36.26 o 
  -3   0  14       54.05       53.93     33.17 o 
  -2   0  14      416.95      482.30    107.84 o 
  -1   0  14      172.25      344.98     57.44 o 
   0   0  14      302.06      329.18     57.82 o 
   1   0  14       34.21      153.85     52.02 o 
   2   0  14      244.82      287.98     55.08 o 
   3   0  14       49.31       93.50     40.47 o 
   4   0  14        5.77        7.95     54.63 o 
   5   0  14      123.86      127.05     48.13 o 
   6   0  14        0.09       39.74     45.37 o 
   7   0  14      132.23      172.12     58.26 o 
 -13   1  14       18.33       95.48     72.21 o 
 -12   1  14        1.62      148.05    108.79 o 
 -11   1  14       85.96      217.85     46.98 o 
 -10   1  14        0.01       37.85     37.05 o 
  -9   1  14       18.38       79.69     29.49 o 
  -8   1  14      112.49      130.77     30.65 o 
  -7   1  14       10.58       40.40     26.19 o 
  -6   1  14      406.66      433.31     72.61 o 
  -5   1  14       21.57       44.53     23.74 o 
  -4   1  14      108.67      131.86     34.84 o 
  -3   1  14      182.85      201.90     32.09 o 
  -2   1  14       14.36       21.16     22.12 o 
  -1   1  14        1.05       34.67     37.85 o 
   0   1  14      258.30      235.99     45.57 o 
   1   1  14      218.53      222.15     34.04 o 
   2   1  14        1.29       35.49     26.23 o 
   3   1  14       35.62       62.02     27.90 o 
   4   1  14      335.77      319.97     44.70 o 
   5   1  14        7.33       30.74     33.86 o 
   6   1  14       23.26       38.18     35.40 o 
   7   1  14       14.34       85.93     41.81 o 
 -13   2  14        4.42       79.39     57.09 o 
 -12   2  14       56.14      154.10     51.04 o 
 -11   2  14       24.62       52.71     43.57 o 
 -10   2  14      115.22      214.79     59.92 o 
  -9   2  14        5.91       70.01     39.12 o 
  -8   2  14       23.12       49.67     30.45 o 
  -7   2  14      876.14      724.61     65.14 o 
  -6   2  14       80.82       66.28     39.56 o 
  -5   2  14      864.64      770.41     56.20 o 
  -4   2  14       31.57       74.84     26.67 o 
  -3   2  14        5.47       22.95     22.34 o 
  -2   2  14       19.25       24.36     25.48 o 
  -1   2  14      148.51      186.74     32.18 o 
   0   2  14       38.93       52.18     25.74 o 
   1   2  14        3.62       23.12     24.76 o 
   2   2  14      344.04      345.35     43.74 o 
   3   2  14        7.06       20.00     27.98 o 
   4   2  14       36.11       86.06     33.37 o 
   5   2  14        3.35       77.95     32.82 o 
   6   2  14        1.18       54.88     33.51 o 
   7   2  14        0.34       77.79     40.38 o 
 -12   3  14        6.89      103.29     50.51 o 
 -11   3  14       44.87      101.85     54.63 o 
 -10   3  14        3.27       82.03     36.02 o 
  -9   3  14        2.56       53.37     32.32 o 
  -8   3  14       15.10       38.25     31.21 o 
  -7   3  14        0.98       59.77     30.96 o 
  -6   3  14      587.09      492.53     74.23 o 
  -5   3  14        0.43       19.52     25.98 o 
  -4   3  14      206.01      239.37     35.89 o 
  -3   3  14       11.24       43.07     24.38 o 
  -2   3  14       19.21       49.92     23.00 o 
  -1   3  14      254.03      236.42     36.82 o 
   0   3  14       81.95       38.24     25.69 o 
   1   3  14      128.47      135.25     41.21 o 
   2   3  14       47.21       25.94     28.13 o 
   3   3  14       17.21      103.90     30.62 o 
   4   3  14        5.99       42.16     29.05 o 
   5   3  14        0.12       25.97     32.06 o 
   6   3  14        3.77        0.00     36.87 o 
   7   3  14        3.31       17.46     40.64 o 
 -12   4  14       78.54      164.42     60.12 o 
 -11   4  14       35.85       73.57     47.33 o 
 -10   4  14       18.07       40.58     47.64 o 
  -9   4  14      133.93      196.40     54.69 o 
  -8   4  14       15.27       38.00     47.03 o 
  -7   4  14      246.48      290.23     47.97 o 
  -6   4  14       37.27       68.91     31.36 o 
  -5   4  14      203.61      185.92     41.03 o 
  -4   4  14      253.27      282.36     42.10 o 
  -3   4  14       96.85      171.01     31.61 o 
  -2   4  14       88.03      144.38     32.49 o 
  -1   4  14       43.99       40.16     54.03 o 
   0   4  14      288.20      257.46     37.83 o 
   1   4  14        5.82      140.80    105.92 o 
   2   4  14        0.15       51.00     32.98 o 
   3   4  14      105.44      192.86     34.96 o 
   4   4  14        0.01        2.30     29.23 o 
   5   4  14      195.84      223.07     55.26 o 
   6   4  14        2.02       87.22     41.09 o 
 -11   5  14       58.17       62.07     52.99 o 
 -10   5  14      123.45       90.63     89.78 o 
  -9   5  14       23.92      117.34     76.96 o 
  -8   5  14      122.47      208.25     46.84 o 
  -7   5  14        3.83       80.75     32.21 o 
  -6   5  14      237.92      174.55     52.97 o 
  -5   5  14       37.89       99.32     38.19 o 
  -4   5  14      318.43      220.40     46.84 o 
  -3   5  14        3.66       55.82     34.47 o 
  -2   5  14        0.38       45.76     32.85 o 
  -1   5  14      467.03      406.59     44.05 o 
   0   5  14       36.62       92.04     36.72 o 
   1   5  14      132.41      156.93     35.42 o 
   2   5  14       45.23       75.91     30.02 o 
   3   5  14        9.79       33.66     28.39 o 
   4   5  14      156.65      153.73     45.73 o 
   5   5  14       10.83       43.51     38.46 o 
 -10   6  14       20.61       31.64     45.17 o 
  -9   6  14       80.48       60.87     49.98 o 
  -8   6  14       79.18      117.22     42.13 o 
  -7   6  14       42.58       67.54     64.13 o 
  -6   6  14        2.39       50.16     32.71 o 
  -5   6  14       80.03       77.74     37.63 o 
  -4   6  14       88.98      190.41     45.02 o 
  -3   6  14       25.65       61.98     37.90 o 
  -2   6  14      251.39      227.12     46.05 o 
  -1   6  14       51.90       36.10     34.04 o 
   0   6  14      352.66      392.22     65.13 o 
   1   6  14       58.06       95.16     31.93 o 
   2   6  14      125.33      120.52     34.77 o 
   3   6  14        9.70       71.29     40.38 o 
   4   6  14       66.76       82.46     71.28 o 
  -8   7  14       73.52      140.96     55.22 o 
  -7   7  14        3.13       62.07     38.44 o 
  -6   7  14      249.58      303.68     52.44 o 
  -5   7  14       36.48        0.00     40.38 o 
  -4   7  14      109.78      128.89     39.23 o 
  -3   7  14       26.33        0.00     35.98 o 
  -2   7  14       46.11       18.24     61.52 o 
  -1   7  14      115.80      168.82     41.87 o 
   0   7  14       42.67      102.69     41.50 o 
   1   7  14      228.26      229.39     46.02 o 
   2   7  14        4.03       93.38     39.07 o 
   3   7  14       34.81       94.90     53.04 o 
  -6   8  14       15.92       64.91     42.14 o 
  -5   8  14       34.47       98.45     40.02 o 
  -4   8  14       31.01       53.08     38.38 o 
  -3   8  14       15.71        8.40     67.55 o 
  -2   8  14        8.22       32.67     38.16 o 
  -1   8  14       83.30       49.78     50.05 o 
   0   8  14      188.51      188.51     48.44 o 
   1   8  14       18.13        9.72     39.61 o 
 -12   1  15       65.95      118.80     54.45 o 
 -11   1  15        1.20      160.57     44.71 o 
 -10   1  15       55.14       79.31     37.72 o 
  -9   1  15        0.03       55.86     28.90 o 
  -8   1  15       83.29      115.34     32.62 o 
  -7   1  15      149.79      226.78     36.99 o 
  -6   1  15      144.61      195.41     45.53 o 
  -5   1  15       60.81      100.95     34.63 o 
  -4   1  15        9.03       12.08     25.62 o 
  -3   1  15       10.44       37.58     29.55 o 
  -2   1  15        0.09       17.01     24.82 o 
  -1   1  15      248.26      237.29     35.45 o 
   0   1  15       22.48       82.70     27.96 o 
   1   1  15      116.39      184.95     34.49 o 
   2   1  15      135.80      170.76     34.87 o 
   3   1  15       45.10       84.89     30.63 o 
   4   1  15        2.61       64.08     34.27 o 
   5   1  15       75.32      186.78     40.45 o 
   6   1  15       42.82       19.29     49.71 o 
 -11   2  15       60.89       85.62     46.89 o 
 -10   2  15       34.51       42.26     38.07 o 
  -9   2  15      251.72      248.70     86.38 o 
  -8   2  15      138.07      130.51     53.59 o 
  -7   2  15       37.90       69.12     29.56 o 
  -6   2  15      382.90      304.57     40.88 o 
  -5   2  15       43.86       84.33     28.91 o 
  -4   2  15       81.14       87.76     29.09 o 
  -3   2  15       22.01        0.00     27.45 o 
  -2   2  15      115.47      138.11     31.49 o 
  -1   2  15       37.64       64.37     25.81 o 
   0   2  15       15.68       49.94     26.80 o 
   1   2  15      250.41      209.56     36.24 o 
   2   2  15        9.55       10.79     31.40 o 
   3   2  15      124.48      158.10     36.11 o 
   4   2  15       92.12      135.82     37.02 o 
   5   2  15       79.01      149.25     39.33 o 
 -11   3  15        7.40      141.80     51.73 o 
 -10   3  15      269.17      306.68     51.20 o 
  -9   3  15       28.60       54.96     36.23 o 
  -8   3  15      215.33      262.21     45.88 o 
  -7   3  15      394.79      347.78     52.75 o 
  -6   3  15        0.69       43.25     27.19 o 
  -5   3  15      284.35      267.33     38.95 o 
  -4   3  15       93.86      159.88     60.48 o 
  -3   3  15      109.13      156.77     32.71 o 
  -2   3  15      104.66      117.95     30.22 o 
  -1   3  15       18.71       92.21     51.71 o 
   0   3  15      562.64      509.06     52.19 o 
   1   3  15        5.17       11.02     26.56 o 
   2   3  15      595.27      432.66     52.83 o 
   3   3  15       59.15      112.45     35.99 o 
   4   3  15      243.12      388.79     56.22 o 
   5   3  15       33.71       99.54     35.85 o 
 -10   4  15        8.09      172.26     54.58 o 
  -9   4  15       22.54      102.21     47.35 o 
  -8   4  15       75.96      102.96     36.16 o 
  -7   4  15        1.33       83.17     37.06 o 
  -6   4  15      151.44      132.94     39.14 o 
  -5   4  15      157.46      193.07     42.70 o 
  -4   4  15        0.02       17.24     30.33 o 
  -3   4  15        0.06       55.49     33.25 o 
  -2   4  15        1.53       70.71     27.63 o 
  -1   4  15      124.94      152.96     33.31 o 
   0   4  15       96.04       79.73     29.68 o 
   1   4  15      258.32      245.76     39.94 o 
   2   4  15       67.37      117.48     32.97 o 
   3   4  15      112.87      150.88     38.10 o 
   4   4  15      164.51      183.54     49.44 o 
  -9   5  15        0.47        0.00     45.92 o 
  -8   5  15       60.20       80.86     36.97 o 
  -7   5  15       44.43      109.47     40.39 o 
  -6   5  15       14.93       61.10     35.28 o 
  -5   5  15       38.01      111.59     56.31 o 
  -4   5  15        7.14       51.17     71.85 o 
  -3   5  15       26.10       74.11     36.76 o 
  -2   5  15        0.65       28.54     36.36 o 
  -1   5  15        1.11       28.81     29.22 o 
   0   5  15        0.31       76.00     30.62 o 
   1   5  15       17.45       95.66     33.48 o 
   2   5  15        2.41       49.06     32.23 o 
   3   5  15       13.18       69.17     35.86 o 
  -8   6  15        3.85       90.45     47.78 o 
  -7   6  15       16.44       13.33     49.83 o 
  -6   6  15       28.62      118.90     42.17 o 
  -5   6  15        3.08       35.03     33.78 o 
  -4   6  15        9.71       66.29     37.81 o 
  -3   6  15        8.39        0.00     44.35 o 
  -2   6  15        0.35       52.81     37.92 o 
  -1   6  15       60.37       58.70     38.32 o 
   0   6  15       10.78       25.94     39.57 o 
   1   6  15       39.89      107.54     40.28 o 
   2   6  15        7.80       41.43     37.09 o 
  -6   7  15        5.02      108.21     39.07 o 
  -5   7  15        0.76        4.67     40.30 o 
  -4   7  15        2.14       22.62     56.70 o 
  -3   7  15       28.17       65.40     40.64 o 
  -2   7  15        0.21        0.00     34.82 o 
  -1   7  15       48.81      130.58     48.95 o 
   0   7  15       10.10       28.97     41.22 o 
 -10   0  16      206.27      333.79    142.04 o 
  -9   0  16        1.35       38.29     58.67 o 
  -8   0  16        4.30       47.29     41.70 o 
  -7   0  16       40.53       60.07     45.74 o 
  -6   0  16       17.27        3.49     38.63 o 
  -5   0  16       56.12       30.98     59.14 o 
  -4   0  16        2.13       10.40     43.23 o 
  -3   0  16       60.44       64.07     44.89 o 
  -2   0  16        1.00        0.00     40.18 o 
  -1   0  16       20.71      110.38     45.08 o 
   0   0  16       29.92       83.99    101.18 o 
   1   0  16       43.62       74.33     46.72 o 
   2   0  16      108.08      121.87     61.04 o 
   3   0  16       83.74      190.15     56.95 o 
   4   0  16      424.96      413.57     76.74 o 
 -10   1  16        0.71       40.74     37.34 o 
  -9   1  16      119.97      192.95     49.03 o 
  -8   1  16       13.09       55.37     32.61 o 
  -7   1  16        0.01       23.42     30.07 o 
  -6   1  16      182.83      265.38     40.34 o 
  -5   1  16        3.37        0.00     39.97 o 
  -4   1  16       40.09      107.32     31.66 o 
  -3   1  16        7.01       71.19     28.43 o 
  -2   1  16      107.41       72.32     29.41 o 
  -1   1  16       18.34       67.98     29.23 o 
   0   1  16        2.22       56.31     30.75 o 
   1   1  16      222.91      268.26     41.71 o 
   2   1  16       25.00       97.29     33.52 o 
   3   1  16      147.30       79.87     32.28 o 
   4   1  16        4.65       51.34     34.61 o 
 -10   2  16      145.50      183.16     47.44 o 
  -9   2  16        2.47       61.78     39.53 o 
  -8   2  16       84.01       78.49     38.74 o 
  -7   2  16      372.24      421.53     49.13 o 
  -6   2  16        0.85       46.24     29.78 o 
  -5   2  16      154.20      181.16     35.39 o 
  -4   2  16       28.92       64.49     29.78 o 
  -3   2  16       45.91       50.17     28.47 o 
  -2   2  16        3.76       54.32     29.25 o 
  -1   2  16       70.77      121.75     33.19 o 
   0   2  16       47.19      107.56     32.89 o 
   1   2  16        2.51       42.88     30.21 o 
   2   2  16       25.10       60.67     32.62 o 
   3   2  16        3.29       71.79     35.59 o 
  -9   3  16       32.72       76.68     40.15 o 
  -8   3  16        0.50       91.81     38.84 o 
  -7   3  16        2.45       39.17     34.01 o 
  -6   3  16       36.31      144.20     38.64 o 
  -5   3  16        1.36       53.27     39.43 o 
  -4   3  16       98.06      164.09     38.26 o 
  -3   3  16        2.71       55.85     30.40 o 
  -2   3  16        6.21        3.02     28.14 o 
  -1   3  16        2.33       43.93     32.36 o 
   0   3  16        0.89        0.00     26.05 o 
   1   3  16        0.02        0.03     30.02 o 
   2   3  16        1.82      107.40     35.22 o 
   3   3  16       10.57       46.80     33.01 o 
  -8   4  16       18.85       33.27     34.88 o 
  -7   4  16        6.43       23.48     38.34 o 
  -6   4  16       28.85       70.63     38.23 o 
  -5   4  16       53.94       48.23     37.26 o 
  -4   4  16       33.36       73.80     48.07 o 
  -3   4  16       59.00      180.95     36.59 o 
  -2   4  16      132.03      136.09     33.32 o 
  -1   4  16        4.97       87.28     33.39 o 
   0   4  16       77.63       97.62     35.75 o 
   1   4  16        4.62       67.73     34.14 o 
   2   4  16       22.66       30.16     33.03 o 
  -7   5  16      217.25      195.10     47.67 o 
  -6   5  16        9.78       98.93     39.67 o 
  -5   5  16       66.22       64.68     37.50 o 
  -4   5  16      162.04      228.42     48.91 o 
  -3   5  16       10.13       43.33     38.56 o 
  -2   5  16       27.29       16.41     36.66 o 
  -1   5  16      204.58      252.23     50.07 o 
   0   5  16       41.39       64.82     33.96 o 
   1   5  16       19.09       39.91     34.26 o 
  -4   6  16       30.84        0.00     41.78 o 
  -3   6  16      177.37      100.61     40.29 o 
  -2   6  16        2.18       38.60     41.85 o 
  -8   1  17        3.77       76.40     33.47 o 
  -7   1  17       14.57       81.75     35.97 o 
  -6   1  17        2.24       29.33     30.24 o 
  -5   1  17       54.22      119.37     51.84 o 
  -4   1  17       33.50       51.58     32.06 o 
  -3   1  17      122.72      150.85     36.28 o 
  -2   1  17       29.77       19.17     35.24 o 
  -1   1  17       21.70       75.84     33.28 o 
   0   1  17        0.75       49.99     37.04 o 
   1   1  17        1.26       75.14     36.08 o 
  -7   2  17       22.02       95.55     35.62 o 
  -6   2  17      114.15      152.93     38.33 o 
  -5   2  17       97.75      155.23     37.21 o 
  -4   2  17      102.48      126.31     41.21 o 
  -3   2  17       75.52       71.18     45.80 o 
  -2   2  17       52.27       77.57     34.88 o 
  -1   2  17       25.67       42.13     31.35 o 
   0   2  17       40.22      152.12     37.70 o 
   1   2  17       85.95      130.00     35.73 o 
  -7   3  17       71.49      113.06     42.03 o 
  -6   3  17       37.38       52.69     45.58 o 
  -5   3  17       94.93       66.99     48.26 o 
  -4   3  17        2.68       39.17     35.00 o 
  -3   3  17       54.95      113.05     35.97 o 
  -2   3  17       52.51      133.59     50.63 o 
  -1   3  17       53.11       90.81     36.55 o 
   0   3  17      194.63      187.27     41.09 o 
  -4   4  17       40.83      164.41     44.85 o 
  -3   4  17       12.87       90.28     41.89 o 
  -2   4  17      105.01      114.19     37.99 o 
                                                 
